# Supplementary material for: Are mutagenic non D-loop direct repeat motifs in mitochondrial DNA under a negative selection pressure?
Source: Nucleic Acids Res. 2015 Apr 8;43(8):4098–108. doi: 10.1093/nar/gkv299 (PMC4417187; doi:10.1093/nar/gkv299)
Supplement: SUPPLEMENTARY DATA [file supp_gkv299_nar-02864-z-2014-File010.xls]

## Sheet: Mammals
	Taxonomic Name	Common Name	NCBI Reference	mtDNA positions used for DR Scan		Max. Reported	Avg. of Reported	Taxonomic Order	DR counts										Concatenated	GC skew	AT skew	GC content
				Start	End	Lifespan (y)	Body mass (kg)		5 bp	6 bp	7 bp	8 bp	9 bp	10 bp	11 bp	12 bp	≥ 13 bp	≥ 5 bp	Nc Value
1	Tarsipes rostratus	honey possum	NC_006518.1	1	15446	2	0.01	Diprotodontia	197750	55603	15759	4507	1300	366	113	31	11	275440	44.29	-0.32789	0.040535	0.38029
2	Potorous tridactylus	long-nosed potoroo	NC_006524.1	1	15459	14.5	1.18	Diprotodontia	197760	56394	16521	4841	1461	453	142	41	15	277630	42.33	-0.34599	0.094021	0.39524
3	Vombatus ursinus	common wombat	NC_003322.1	1	15458	30	27.5	Diprotodontia	197910	56291	16182	4619	1363	412	114	30	9	276930	41.69	-0.36911	0.10916	0.4038
4	Macropus robustus	wallaroo	NC_001794.1	1	15468	24	24.05	Diprotodontia	197820	56303	16056	4568	1300	360	95	23	11	276530	42.83	-0.34464	0.085574	0.39637
5	Pseudocheirus peregrinus	common ring-tailed possum	NC_006519.1	1	15403	10.1	0.79	Diprotodontia	196510	55877	16192	4643	1393	411	125	33	16	275200	42.52	-0.33563	0.10131	0.39635
6	Trichosurus vulpecula	common brushtail	NC_003039.1	1	15437	15.9	2.56	Diprotodontia	213530	61732	18098	5319	1589	462	126	33	11	300900	39.24	-0.37058	0.11862	0.38615
7	Lagostrophus fasciatus	banded hare-wallaby	NC_008447.1	1	15435	6	2.15	Diprotodontia	189090	53449	15340	4403	1256	377	117	36	14	264080	43.13	-0.34304	0.091906	0.40926
8	Lagorchestes hirsutus	rufous hare-wallaby	NC_008136.1	1	15455	13.2	1.34	Diprotodontia	196570	55819	16074	4667	1358	390	114	34	20	275050	42.4	-0.34549	0.0807	0.39385
9	Dactylopsila trivirgata	striped possum	NC_008134.1	1	15462	9.6	0.41	Diprotodontia	200970	57081	16399	4634	1308	373	103	22	6	280900	41.28	-0.33814	0.10575	0.38598
10	Petaurus breviceps	sugar glider	NC_008135.1	1	15456	17.8	0.12	Diprotodontia	204690	58413	16724	4808	1403	416	122	38	17	286630	42.06	-0.31857	0.076907	0.37409
11	Phascolarctos cinereus	koala	NC_008133.1	1	15454	22.1	7.21	Diprotodontia	226810	66451	20008	5961	1795	523	153	43	15	321760	39.04	-0.37771	0.13516	0.3733
12	Distoechurus pennatus	New Guinean feather-tailed possum	NC_008145.1	1	15436	1.5	0.05	Diprotodontia	207760	59443	17111	4887	1395	386	111	29	6	291130	41.95	-0.38257	0.054392	0.38423
13	Aotus lemurinus	lemurine night monkey	FJ785421.1	1	15419	33.8	0.9	Primates	197350	55904	16133	4697	1322	385	106	26	9	275930	44.74	-0.34247	0.066003	0.38783
14	Ateles belzebuth	white-bellied spider monkey	FJ785422.1	1	15420	40	8.15	Primates	200040	56961	16563	4820	1371	377	104	28	3	280270	44.04	-0.35297	0.086813	0.38969
15	Cebus apella	Tufted capuchin	NC_016666.1	1	15442	46	3.05	Primates	201450	57423	16694	4868	1390	410	128	34	7	282400	44.92	-0.35387	0.084619	0.39108
16	Cebus albifrons	white-fronted capuchin	NC_002763.1	1	15448	44	2.2	Primates	206360	58978	17138	5050	1539	506	166	57	29	289820	44.97	-0.35489	0.081173	0.38834
17	Chlorocebus aethiops	Cercopithecus aethiops	NC_007009.1	1	15442	31.6	4	Primates	200840	57213	16490	4759	1366	387	110	28	9	281200	45.15	-0.40901	0.11846	0.42559
18	Colobus guereza	mantled guereza	NC_006901.1	1	15476	35	9.87	Primates	195170	54921	15748	4490	1304	394	136	43	27	272230	46.05	-0.36125	0.084285	0.40585
19	Daubentonia madagascariensis	aye-aye	AB371085.1	1	15448	24.3	2.59	Primates	196640	55865	16078	4708	1394	404	116	25	8	275240	43.87	-0.3768	0.1158	0.41695
20	Galago senegalensis	Senegal galago	NC_012761.1	1	15491	17.1	0.19	Primates	194740	54918	15628	4498	1293	358	101	30	10	271580	44.11	-0.36631	0.093176	0.40972
21	Otolemur crassicaudatus	thick-tailed bush baby	AB371093.1	1	15487	22.7	1.33	Primates	189550	53194	15211	4384	1282	376	112	40	13	264160	43.39	-0.3659	0.10904	0.43094
22	Pongo abelii	Sumatran orangutan	NC_002083.1	1	15483	58	60	Primates	208860	60760	18219	5477	1652	497	142	47	18	295670	41.56	-0.4234	0.12787	0.45702
23	Gorilla gorilla	western gorilla	NC_001645.1	1	15446	55.4	275	Primates	196460	55767	16155	4755	1366	407	120	29	11	275070	44.48	-0.40306	0.099828	0.43642
24	Pongo pygmaeus	Bornean orangutan	NC_001646.1	1	15472	59	75.74	Primates	207480	60334	18163	5455	1634	493	127	41	19	293740	41.79	-0.42496	0.12707	0.45476
25	Homo sapiens	human	NC_012920.1	577	16023	100	70	Primates	197290	56379	16425	4811	1377	372	86	19	8	276770	42.64	-0.40911	0.11034	0.44196
26	Hylobates lar	common gibbon	NC_002082.1	1	15443	56	5.25	Primates	193700	55149	15898	4554	1332	403	122	42	32	271230	43.32	-0.39711	0.12284	0.45283
27	Nomascus gabriellae	Red-cheeked gibbon	HQ622806.1	1	15446	50	9	Primates	194190	55048	16050	4653	1328	398	132	42	19	271860	43.53	-0.39807	0.12341	0.45002
28	Hylobates pileatus	pileated gibbon	NC_014045.1	1	15453	38	6	Primates	198380	56443	16323	4751	1375	391	112	37	17	277830	42.65	-0.40512	0.12534	0.45014
29	Hylobates agilis	agile gibbon	NC_014042.1	1	15450	49	5	Primates	193610	55201	15884	4521	1329	396	118	36	9	271110	43.27	-0.39278	0.12093	0.45515
30	Propithecus coquereli	Coquerel's sifaka	NC_011053.1	1	15457	31	4	Primates	197270	55869	16033	4594	1307	359	107	28	9	275570	44.14	-0.35148	0.098858	0.39924
31	Lemur catta	Ring-tailed lemur	NC_004025.1	1	15453	37.3	2.9	Primates	201720	57243	16379	4699	1313	373	111	37	15	281890	42.9	-0.33709	0.065041	0.37915
32	Eulemur fulvus fulvus	brown lemur	NC_012766.1	1	15460	36	2.79	Primates	195360	55188	15894	4636	1326	391	107	37	34	272980	44.53	-0.32865	0.06246	0.38693
33	Eulemur macaco macaco	black lemur	NC_012771.1	1	15459	39	2.25	Primates	198200	56131	16330	4722	1386	448	153	54	29	277460	44.19	-0.33367	0.065741	0.38502
34	Nycticebus coucang	slow loris	NC_002765.1	1	15484	26.5	0.8	Primates	181940	50889	14467	4129	1185	339	100	26	13	253090	46.3	-0.32237	0.086363	0.40849
35	Loris tardigradus	slender loris	NC_012763.1	1	15492	19.3	0.21	Primates	207020	59375	17386	5125	1495	440	130	34	13	291020	42.53	-0.35749	0.12565	0.3902
36	Perodicticus potto	potto	NC_012764.1	1	15484	26.8	0.86	Primates	200710	57680	16820	4923	1400	405	119	35	11	282100	41.55	-0.3688	0.13723	0.41643
37	Macaca sylvanus	Barbary ape	NC_002764.1	1	15491	29.1	13.5	Primates	207040	59828	17583	5253	1589	492	155	48	44	292030	44.42	-0.40584	0.12722	0.42915
38	Macaca mulatta	Rhesus monkey	NC_005943.1	536	16014	40	8	Primates	202680	58380	17118	5047	1512	483	162	54	25	285460	44.64	-0.40515	0.12177	0.43181
39	Nasalis larvatus	proboscis monkey	DQ355298.1	1	15467	25.1	14.5	Primates	204920	59195	17362	5059	1479	416	117	30	17	288600	45.3	-0.35814	0.071875	0.38922
40	Pan paniscus	pygmy chimpanzee	NC_001644.1	1	15442	55	44	Primates	200770	57369	16740	4954	1476	448	131	38	12	281940	42.81	-0.41327	0.10504	0.43155
41	Papio hamadryas	hamadryas baboon	NC_001992.1	1	15445	37.6	14.46	Primates	198110	56382	16199	4623	1320	396	132	45	28	277230	44.92	-0.39973	0.12136	0.43555
42	Callicebus donacophilus	Bolivian titi	FJ785423.1	1	15426	25	0.95	Primates	192600	54567	15545	4472	1261	353	92	28	14	268930	45.4	-0.33323	0.053086	0.3992
43	Presbytis melalophos	mitred leaf monkey	DQ355299.1	1	15463	20	6	Primates	206580	59022	16974	4893	1403	408	122	38	21	289460	45.46	-0.33825	0.058274	0.37742
44	Semnopithecus entellus	Hanuman langur	DQ355297.1	1	15456	30	11.45	Primates	196130	55673	15863	4611	1324	379	105	23	10	274120	46.5	-0.32089	0.04346	0.38813
45	Tarsius bancanus	Horsfield's tarsier	NC_002811.1	1	15448	16.3	0.13	Primates	207510	59348	17471	5131	1501	448	145	48	26	291620	42.47	-0.36539	0.079439	0.38639
46	Tarsius syrichta	Philippine tarsier	NC_012774.1	1	15470	16	0.12	Primates	193300	54426	15663	4497	1251	353	104	33	26	269660	45.73	-0.32691	0.05642	0.38933
47	Theropithecus gelada	gelada baboon	FJ785426.1	1	15450	36	17	Primates	201190	57333	16698	4859	1436	443	146	57	50	282220	44.01	-0.40867	0.12131	0.43016
48	Aotus azarai azarai	Azara's night monkey	NC_018115.1	1	15425	30	0.8	Primates	200540	57269	16524	4724	1343	409	126	39	15	280990	44.48	-0.34133	0.062796	0.38366
49	Callicebus cupreus	coppery titi	NC_021965.1	1	15418	26.4	1.06	Primates	200650	57450	16717	4901	1390	389	122	41	27	281680	45.03	-0.33333	0.041396	0.39052
50	Eulemur mongoz	mongoose lemur	NC_010300.1	1	15468	36.2	2.35	Primates	195210	55045	15860	4684	1387	419	126	40	21	272790	44.88	-0.327	0.067258	0.3877
51	Macaca fascicularis	crab-eating macaque	NC_012670.1	543	16022	39	5.45	Primates	203080	58419	17121	5010	1470	436	133	41	14	285720	44.73	-0.40711	0.12201	0.43081
52	Macaca thibetana	Pere David's macaque	NC_011519.1	543	15991	27	10.3	Primates	200180	57378	16682	4840	1444	457	150	56	48	281240	44.43	-0.39766	0.11873	0.43135
53	Pan troglodytes	chimpanzee	NC_001643.1	1	15441	60	46.99	Primates	198160	56494	16396	4864	1421	422	127	37	11	277930	43.15	-0.40866	0.10285	0.43391
54	Papio anubis	olive baboon	NC_020006.2	1	15441	25.2	19.5	Primates	197760	56252	16142	4608	1287	368	117	40	28	276610	44.83	-0.39762	0.12143	0.4352
55	Papio cynocephalus	Yellow baboon	NC_020007.2	1	15438	45	17.5	Primates	198700	56597	16257	4695	1339	398	125	40	22	278170	44.67	-0.39994	0.12222	0.43503
56	Papio papio	Guinea baboon	NC_020009.2	1	15441	40	19.5	Primates	198180	56530	16298	4751	1377	432	152	55	51	277830	45.29	-0.39697	0.11913	0.43624
57	Papio ursinus	Chacma baboon	NC_020010.2	1	15435	45	23	Primates	196990	55749	15825	4513	1298	378	112	37	20	274920	45.36	-0.39694	0.11776	0.43661
58	Saimiri boliviensis	Bolivian squirrel monkey	NC_021966.1	1	15410	30.3	0.71	Primates	193360	54673	15390	4381	1268	371	120	40	41	269650	45.45	-0.36069	0.091801	0.4048
59	Saimiri sciureus	common squirrel monkey	NC_012775.1	1	15413	30.2	0.88	Primates	193610	54704	15419	4391	1273	373	118	40	41	269970	45.43	-0.3611	0.092574	0.40498
60	Trachypithecus obscurus	Dusky leaf-monkey	NC_006900.1	1	15467	33.9	7.03	Primates	200340	56928	16415	4760	1400	410	129	38	11	280440	46.38	-0.33523	0.045756	0.38534
61	Trachypithecus vetulus	purple-faced leaf monkey	NC_019582.1	1	15461	26.1	7.08	Primates	193590	54772	15652	4527	1304	376	102	29	13	270370	46.9	-0.32651	0.049452	0.39182
62	Varecia variegata	black and white ruffled lemur	NC_012773.1	1	15475	37	3.79	Primates	211220	60854	17941	5346	1643	514	156	54	32	297760	43.9	-0.3611	0.074534	0.3801
63	Cavia porcellus	Domestic guinea pig	NC_000884.1	1	15444	14.8	0.81	Rodentia	181890	50809	14280	3961	1121	309	76	13	2	252460	46.63	-0.26715	0.053857	0.38805
64	Heterocephalus glaber	naked mole-rat	JN242813.1	1	15425	31	0.05	Rodentia	199150	57237	16632	4946	1494	448	142	43	19	280110	39.55	-0.35402	0.15133	0.41167
65	Jaculus jaculus	lesser Egyptian jerboa	NC_005314.1	1	15455	7.3	0.06	Rodentia	182140	50804	14379	4164	1237	355	99	22	3	253210	46.15	-0.33112	0.032385	0.40861
66	Mus musculus	house mouse	NC_005089.1	1	15422	6	0.02	Rodentia	214360	62331	18497	5408	1549	439	141	53	36	302810	40.5	-0.32616	0.093071	0.3674
67	Spalacopus cyanus	coruro	HM544133.1	1	15473	10.8	0.11	Rodentia	213330	61590	18060	5304	1539	451	145	53	32	300500	42.07	-0.32993	0.087081	0.36767
68	Octodon degus	degu	HM544134.1	1	15469	14	0.22	Rodentia	207400	59645	17389	5019	1458	455	144	44	15	291570	42.33	-0.325	0.081889	0.37255
69	Apodemus agrarius	Eurasian field mouse	HM034866.1	1	15406	4	0.02	Rodentia	210160	60692	17805	5255	1592	497	157	45	18	296220	41.12	-0.30881	0.066993	0.36343
70	Mesocricetus auratus	golden hamster	EU660218.1	1	15397	10	0.11	Rodentia	203660	57940	16720	4839	1470	481	153	54	29	285350	43.12	-0.27832	0.028978	0.36124
71	Rattus lutreolus	Australian swamp rat	NC_014858.1	1	15420	4.4	0.11	Rodentia	206090	59328	17309	5052	1504	439	142	44	15	289920	41.6	-0.36111	0.11609	0.39222
72	Rattus norvegicus	Norway rat	AC_000022.2	1	15403	4	0.28	Rodentia	207130	59395	17241	4997	1457	444	153	63	43	290930	41.72	-0.36032	0.11406	0.38811
73	Rattus exulans	Polynesian rat	NC_012389.1	1	15411	1.25	0.06	Rodentia	206290	58951	17061	4929	1431	429	135	41	19	289280	41.44	-0.33859	0.1026	0.3783
74	Sciurus vulgaris	Eurasian red squirrel	NC_002369.1	1	15448	14.8	0.6	Rodentia	202010	57198	16374	4799	1415	418	124	29	10	282370	43.69	-0.32017	0.024676	0.3704
75	Thryonomys swinderianus	Greater cane rat	NC_002658.1	1	15680	5.4	6	Rodentia	227020	66071	19663	5901	1735	494	155	53	28	321120	41.36	-0.34414	0.091382	0.36212
76	Acomys cahirinus	Egyptian spiny mouse	NC_020758.1	1	15379	5.9	0.05	Rodentia	206610	59685	17411	5120	1535	498	171	69	40	291140	41.56	-0.37044	0.13197	0.40776
77	Marmota himalayana	Himalayan marmot	NC_018367.1	1	15446	15	6.6	Rodentia	204900	58315	16845	4864	1428	419	117	26	6	286920	43.94	-0.2997	0.014974	0.36443
78	Nannospalax ehrenbergi	Ehrenberg's mole-rat	NC_005315.1	1	15428	20.2	0.15	Rodentia	209830	60984	18069	5325	1574	491	142	38	20	296470	39.51	-0.33688	0.13627	0.3902
79	Pteromys volans	Siberian flying squirrel	JQ230001.1	1	15447	11.4	0.13	Rodentia	202720	57576	16504	4723	1401	436	139	42	26	283570	44.5	-0.32307	0.029996	0.37412
80	Rattus fuscipes	bush rat	NC_014867.1	1	15425	5.3	0.1	Rodentia	205420	58742	16923	4947	1495	481	165	52	16	288240	41.85	-0.36126	0.11476	0.39157
81	Rattus rattus	black rat	NC_012374.1	1	15407	4.2	0.17	Rodentia	202300	57917	16759	4875	1445	441	126	34	10	283910	42.28	-0.33786	0.099779	0.38268
82	Acinonyx jubatus	cheetah	NC_005212.1	893	16336	20.5	46.24	Carnivora	192810	54537	15498	4306	1201	337	99	32	13	268830	42.99	-0.31284	0.091664	0.3918
83	Ailuropoda melanoleuca	giant panda	NC_009492.1	1355	16805	36.8	107.5	Carnivora	183500	51006	14393	4044	1135	346	106	30	12	254570	45.23	-0.23634	0.045073	0.38256
84	Ailurus fulgens	lesser panda	NC_011124.1	1	15445	19	4.99	Carnivora	196990	55564	15844	4516	1326	414	137	59	40	274890	44.65	-0.29078	0.054429	0.3743
85	Arctocephalus pusillus	cape fur seal	NC_008417.1	1	15459	32.1	174.52	Carnivora	189430	53491	15242	4373	1283	395	114	35	11	264370	42.82	-0.31654	0.12889	0.40831
86	Arctonyx collaris	Eurasian badgers	HM106329.1	1	15447	15.8	10.5	Carnivora	198360	55716	15763	4406	1209	322	80	19	9	275880	43.99	-0.31251	0.089038	0.38344
87	Callorhinus ursinus	northern fur seal	NC_008415.3	1	15457	30	206.83	Carnivora	190830	54028	15739	4554	1359	403	116	38	12	267080	43.27	-0.31032	0.12072	0.40299
88	Canis familiaris	dog	U96639.2	1	15457	29.5	40	Carnivora	183970	51491	14532	4069	1121	301	77	17	2	255580	46.07	-0.29114	0.053126	0.39354
89	Canis latrans	coyote	NC_008093.1	1	15459	21.8	12.85	Carnivora	182910	50985	14308	4016	1159	335	89	22	7	253830	46.03	-0.29129	0.053697	0.39285
90	Crocuta crocuta	spotted hyena	JF894378.1	804	16250	41.1	62.67	Carnivora	184260	52337	15236	4357	1214	345	99	26	9	257880	44.12	-0.32158	0.13033	0.42578
91	Cuon alpinus	dhole	GU063864.1	1	15459	16.1	17.92	Carnivora	182580	50797	14286	4106	1166	332	96	28	21	253410	47.67	-0.2678	0.036193	0.38696
92	Cystophora cristata	hooded seal	NC_008427.1	1	15438	35	288.33	Carnivora	189650	53775	15652	4603	1344	396	99	25	5	265550	42.71	-0.32227	0.12984	0.40983
93	Enhydra lutris	sea otter	NC_009692.1	1	15447	30	27.92	Carnivora	186750	52648	15021	4228	1243	380	112	40	31	260460	44.19	-0.31114	0.109	0.40843
94	Erignathus barbatus	bearded seal	NC_008426.1	1	15441	31	334.33	Carnivora	194490	55174	15932	4575	1298	389	124	36	13	272030	41.57	-0.33065	0.13005	0.40192
95	Eumetopias jubatus	Steller sea lion	NC_004030.2	1	15460	32.8	628.33	Carnivora	196190	56331	16515	4776	1384	421	126	37	11	275790	42.11	-0.33131	0.13533	0.40589
96	Felis catus	domestic cat	U20753.1	866	16314	34	4.47	Carnivora	183860	51422	14514	4122	1187	360	112	36	9	255620	44.32	-0.29942	0.091696	0.4021
97	Halichoerus grypus	gray seal	NC_001602.1	906	16342	46	212.67	Carnivora	187030	52744	15140	4349	1282	395	112	30	17	261100	43.01	-0.31979	0.13043	0.41446
98	Herpestes javanicus	small Indian mongoose	NC_006835	1	15445	16.6	0.62	Carnivora	190190	53595	15316	4380	1299	395	121	37	23	265350	43.33	-0.31169	0.11011	0.39696
99	Hyaena hyaena	striped hyena	NC_020669.1	787	16225	25	36.08	Carnivora	179740	50319	14403	4137	1176	351	104	28	8	250260	44.14	-0.30877	0.11461	0.42017
100	Hydrurga leptonyx	leopard seal	NC_008425.1	1	15446	30	389.25	Carnivora	206050	59443	17626	5161	1547	463	139	39	10	290480	39.83	-0.3538	0.14601	0.39654
101	Leptonychotes weddellii	Weddell seal	NC_008424.1	1	15446	25	475	Carnivora	206200	59673	17686	5274	1554	488	155	54	42	291120	39.39	-0.35314	0.14741	0.39874
102	Lobodon carcinophaga	crabeater seal	NC_008423.1	1	15447	39	250	Carnivora	204530	58789	17347	5087	1523	468	149	53	42	287990	40.03	-0.34484	0.13496	0.39367
103	Lutra lutra	Eurasian river otter	FJ236015.1	1	15446	22	8.38	Carnivora	182450	50780	14183	4058	1164	324	91	33	29	253110	44.65	-0.30962	0.11378	0.41674
104	Lynx rufus	bobcat	NC_014456.1	892	16340	32.3	9.25	Carnivora	184480	51760	14689	4211	1189	344	101	32	11	256820	43.79	-0.30729	0.10037	0.40928
105	Martes americana	American marten	HM106324.1	1	15445	17.8	0.86	Carnivora	176070	48807	13566	3735	1041	304	79	28	8	243640	46.18	-0.29962	0.10403	0.42117
106	Martes flavigula	yellow-throated marten	NC_012141.1	1	15442	16	3.13	Carnivora	183790	51231	14418	4089	1196	342	98	28	12	255210	44.38	-0.31326	0.10349	0.40869
107	Martes foina	beach marten	HM106325.1	1	15443	18.2	1.7	Carnivora	179370	50083	14144	3891	1076	282	62	16	5	248930	45.15	-0.30796	0.10669	0.41676
108	Martes martes	European pine marten	NC_021749.1	1	15444	18.2	1.13	Carnivora	176570	49084	13849	3874	1130	324	90	31	9	244960	45.27	-0.303	0.10863	0.4212
109	Martes pennanti	fisher	HQ705180.1	1	15437	14.3	3.39	Carnivora	176110	48652	13450	3673	1036	298	76	27	18	243340	45.75	-0.29721	0.09696	0.41608
110	Martes zibellina	sable	NC_011579.1	1	15442	18.4	1.19	Carnivora	175410	48647	13669	3791	1087	289	78	28	8	243010	46	-0.29819	0.10609	0.42132
111	Meles anakuma	Japanese badger	NC_009677.1	1	15439	19.5	7.45	Carnivora	193290	54226	15304	4299	1165	314	83	14	4	268700	45.28	-0.30934	0.083741	0.3905
112	Meles meles	Eurasian badger	NC_011125.1	1	15442	19	11.84	Carnivora	195630	55230	15876	4619	1372	406	117	26	13	273280	43.92	-0.31198	0.089331	0.38816
113	Melogale moschata	Chinese ferret-badger	HM106328.1	1	15443	19	1.56	Carnivora	176320	49083	13838	3894	1088	278	71	17	5	244600	45.42	-0.28806	0.093239	0.41384
114	Mephitis mephitis	striped skunk	HM106332.1	1	15435	13.9	3.5	Carnivora	205070	58344	16729	4802	1408	418	119	38	19	286950	42.25	-0.2839	0.07984	0.36787
115	Mirounga leonina	southern elephant seal	NC_008422.1	1	15447	23.7	1900	Carnivora	204620	58871	17234	5034	1530	476	150	45	24	287980	40.51	-0.34002	0.12577	0.38745
116	Monachus schauinslandi	Hawaiian monk seal	NC_008421.1	1	15451	30	198.17	Carnivora	203030	58356	17050	5030	1501	443	132	41	11	285600	41.63	-0.34348	0.13165	0.39137
117	Mustela frenata	long-tailed weasel	HM106321.1	1	15442	8.8	0.23	Carnivora	193480	54583	15441	4391	1286	381	127	38	10	269740	43.18	-0.31461	0.099468	0.39192
118	Mustela nivalis	least weasel	HM106319.1	1	15436	9.1	0.04	Carnivora	185960	52031	14737	4160	1148	311	87	27	15	258480	44.33	-0.30189	0.092593	0.39829
119	Mustela putorius	European polecat	HM106318.1	1	15442	14	0.91	Carnivora	190770	53883	15424	4346	1241	381	130	37	16	266230	43.99	-0.30678	0.09379	0.39516
120	Mustela sibirica	Siberian weasel	HM106317.1	1	15439	9	0.58	Carnivora	191070	53764	15320	4383	1260	381	111	31	12	266330	43.96	-0.30319	0.094795	0.39394
121	Nasua nasua	ring-tailed coati	HM106331.1	1	15467	23.7	4.42	Carnivora	182940	51168	14405	4194	1205	348	103	38	27	254420	45.53	-0.28916	0.1237	0.40784
122	Neofelis nebulosa	Clouded leopard	NC_008450.1	898	16340	19.8	17.83	Carnivora	175000	48454	13544	3853	1114	326	100	34	10	242430	46.59	-0.2835	0.076788	0.40886
123	Neophoca cinerea	Australian sea lion	NC_008419.1	1	15464	24.1	198.33	Carnivora	187380	52837	15159	4378	1284	375	101	35	9	261560	43.85	-0.3107	0.12267	0.4096
124	Neovison vison	Eurasian badgers	HM106322.1	1	15442	11.4	0.97	Carnivora	197480	55700	15940	4543	1310	374	107	28	15	275500	42.26	-0.31188	0.097297	0.38434
125	Nyctereutes procyonoides	raccoon dog	NC_013700.1	1	15467	16.6	6.83	Carnivora	181780	51142	14649	4217	1209	344	105	32	12	253490	46.07	-0.30231	0.084421	0.4057
126	Odobenus rosmarus rosmarus	Atlantic walrus	NC_004029.2	1	15449	40	1037.5	Carnivora	179500	50311	14199	3970	1105	314	81	29	13	249520	46.36	-0.28258	0.097869	0.40475
127	Panthera leo persica	Asiatic lion	KC834784.1	868	16320	30	167.75	Carnivora	177470	49387	13760	3796	1048	267	76	19	6	245830	46.13	-0.29438	0.081856	0.40866
128	Panthera pardus	leopard	NC_010641.1	955	16403	27.3	45.25	Carnivora	177020	49257	13907	3969	1125	318	97	27	10	245740	46.13	-0.2901	0.078996	0.40922
129	Panthera tigris	tiger	NC_010642.1	928	16379	26.3	192.9	Carnivora	176300	48667	13478	3687	975	277	70	20	10	243480	46.26	-0.2889	0.082508	0.41173
130	Phoca fasciata	ribbon seal	NC_008428.1	1	15438	31	78	Carnivora	193300	54760	15764	4504	1325	405	120	37	22	270240	41.89	-0.32455	0.12583	0.40336
131	Phoca groenlandica	harp seal	NC_008429.1	1	15436	35	145	Carnivora	189840	53461	15324	4323	1208	341	95	26	9	264620	42.95	-0.31732	0.12107	0.40179
132	Phoca largha	spotted seal	NC_008430.1	1	15436	35	88.33	Carnivora	186870	52873	15192	4356	1269	383	106	35	19	261110	43.36	-0.31663	0.13094	0.41617
133	Prionailurus bengalensis euptilurus	Amur leopard cat	JN392459.1	853	16294	20	5	Carnivora	189020	53315	15123	4250	1211	330	96	31	14	263390	43.82	-0.31424	0.093442	0.39567
134	Puma concolor	puma	NC_016470.1	915	16360	23.8	62.3	Carnivora	189120	53462	15148	4273	1168	353	111	24	6	263660	43.76	-0.31045	0.095269	0.3979
135	Pusa caspica	Caspian seal	NC_008431.1	1	15438	50	74	Carnivora	185830	52167	14986	4337	1286	371	97	25	6	259100	43.33	-0.3165	0.12921	0.41547
136	Pusa hispida	Ringed seal	NC_008433.1	1	15435	46	83.33	Carnivora	188440	53032	15294	4376	1265	367	106	36	12	262930	42.77	-0.32148	0.13055	0.41192
137	Pusa sibirica	Baikal seal	NC_008432.1	1	15439	56	90	Carnivora	186580	52828	15377	4565	1379	420	118	36	8	261310	43.41	-0.31454	0.1292	0.41596
138	Spilogale putorius	eastern spotted skunk	NC_010497.1	1	15441	10.5	0.61	Carnivora	206020	58627	16901	5023	1494	443	138	43	27	288710	41.87	-0.28028	0.079605	0.36461
139	Taxidea taxus	American badger	HM106330.1	1	15455	26	8.25	Carnivora	203290	58312	16983	4892	1434	418	127	45	18	285520	40.81	-0.3435	0.13323	0.39877
140	Uncia uncia	snow leopard	EF551004.1	744	16197	21.2	50	Carnivora	177740	49319	13996	3951	1129	319	83	21	5	246560	46.53	-0.29412	0.084165	0.41031
141	Vulpes vulpes	red fox	NC_008434.1	1	15459	21.3	6.43	Carnivora	172310	47218	13008	3590	977	254	61	16	8	237440	47.79	-0.2747	0.058299	0.40527
142	Zalophus californianus	California sea lion	NC_008416.1	1	15461	35.7	285	Carnivora	194340	55485	16183	4765	1406	433	131	43	17	272800	41.68	-0.32021	0.12809	0.40418
143	Addax nasomaculatus	Addax	JN632591.1	1	15429	28	92.5	Artiodactyla	191980	54346	15615	4465	1294	356	98	35	13	268200	43.19	-0.324	0.10636	0.39367
144	Aepyceros melampus	impala	JN632592.1	1	15430	25.6	52.5	Artiodactyla	201910	57538	16555	4828	1392	396	124	44	22	282810	41.79	-0.33277	0.10651	0.38056
145	Alcelaphus buselaphus	hartebeest	JN632594.1	1	15427	22.5	144.67	Artiodactyla	183920	51833	15008	4366	1291	366	109	40	19	256960	42.7	-0.31645	0.12036	0.4146
146	Alces alces	Eurasian elk	JN632595.1	1	15433	27	438	Artiodactyla	213120	61803	18169	5357	1621	488	146	47	41	300790	42.56	-0.28495	0.0612	0.36156
147	Ammotragus lervia	aoudad	NC_009510.1	1	15432	21.7	100.83	Artiodactyla	198040	56522	16376	4792	1426	439	138	56	27	277810	41.85	-0.34746	0.12263	0.39762
148	Antidorcas marsupialis	springbok	JN632596.1	1	15432	20	39.33	Artiodactyla	201490	57502	16774	4940	1515	451	138	40	11	282860	41.79	-0.30467	0.081751	0.37221
149	Antilocapra americana	pronghorn	JN632597.1	1	15441	16	49.47	Artiodactyla	200860	57608	17012	5096	1506	450	140	42	19	282740	39.48	-0.33937	0.13477	0.40075
150	Antilope cervicapra	blackbuck	NC_012098.1	1	15433	23.9	37.5	Artiodactyla	194260	55099	15953	4585	1322	383	109	34	21	271760	41.81	-0.3243	0.11215	0.39221
151	Axis axis	chital	JN632599.1	1	15439	20.8	36	Artiodactyla	201200	57163	16592	4823	1415	436	142	43	26	281840	42.53	-0.29182	0.071708	0.37133
152	Axis porcinus	Hog deer	JN632600.1	1	15441	22.9	43	Artiodactyla	200520	57030	16549	4783	1405	417	124	37	18	280880	42.49	-0.29713	0.076923	0.37446
153	Bison bison	American bison	EU177871.1	361	15791	40	616	Artiodactyla	193850	54632	15758	4559	1369	433	146	47	27	270820	41.84	-0.32759	0.11097	0.39148
154	Bison bonasus	European bison	NC_014044.1	363	15790	27	610	Artiodactyla	195260	55306	15883	4620	1383	382	114	33	8	272990	42.44	-0.32616	0.10908	0.3915
155	Bos grunniens	domestic yak	NC_006380.3	894	16323	26.3	655.67	Artiodactyla	194380	54968	15994	4680	1404	414	129	35	11	272010	42.49	-0.32469	0.10795	0.39002
156	Bos taurus	cattle	AF492351.1	1	15428	20	753.33	Artiodactyla	190500	53619	15314	4410	1278	378	127	42	20	265680	42.8	-0.31965	0.10514	0.39461
157	Bubalus bubalis	Swamp buffalo	NC_006295.1	364	15791	34.9	725	Artiodactyla	185220	52066	14885	4258	1245	355	111	31	15	258180	43.41	-0.31568	0.11628	0.40634
158	Budorcas taxicolor	takin	NC_013069.1	1	15432	21.9	243.33	Artiodactyla	197200	56114	16205	4662	1326	371	102	31	7	276010	41.95	-0.34884	0.11794	0.39288
159	Camelus bactrianus	Bactrian camel	AP003423.1	1	15434	50	475	Artiodactyla	169320	46435	12880	3637	1072	317	103	38	16	233820	48.73	-0.26314	0.060401	0.41538
160	Capra caucasica	West Caucasian tur	JN632609.1	1	15446	19.3	78.33	Artiodactyla	195140	55764	16059	4692	1405	425	137	49	15	273690	42.64	-0.33333	0.1078	0.39214
161	Capra falconeri	markhor	FJ207525.1	1	15428	19.1	61	Artiodactyla	192990	54938	15819	4583	1325	388	126	44	18	270230	42.58	-0.33201	0.10628	0.39143
162	Capra hircus	goat	NC_005044.2	1	15430	22	61	Artiodactyla	194500	55346	15932	4615	1326	377	116	40	14	272270	42.4	-0.33289	0.10698	0.39054
163	Capra ibex	ibex	FJ207526.1	1	15427	22.3	82.5	Artiodactyla	195450	55555	15905	4573	1358	386	118	39	25	273410	42.42	-0.34164	0.11297	0.39522
164	Capra nubiana	Nubian ibex	FJ207527.1	1	15430	22.4	47.08	Artiodactyla	195050	55498	15912	4593	1353	393	120	40	25	272980	42	-0.33949	0.1127	0.39326
165	Capra pyrenaica	Spanish ibex	FJ207528.1	1	15425	16	57.5	Artiodactyla	195670	55594	15865	4528	1308	373	109	35	19	273500	42.59	-0.34197	0.11407	0.39527
166	Capra sibirica	Siberian ibex	FJ207529.1	1	15430	22.3	86.67	Artiodactyla	191590	54454	15745	4539	1323	371	117	39	12	268190	41.44	-0.3399	0.1144	0.39449
167	Capreolus capreolus	Western roe deer	JN632610.1	1	15431	17.5	23.79	Artiodactyla	204430	58599	17025	5005	1480	447	134	35	9	287170	44.18	-0.27638	0.059808	0.36485
168	Capricornis crispus	Japanese serow	AP003429.1	1	15431	22	37.5	Artiodactyla	198220	56487	16306	4716	1385	389	123	35	14	277680	41.53	-0.35096	0.12542	0.39699
169	Cephalophus rufilatus	red-flanked duiker	JN632621.1	1	15429	15.2	11	Artiodactyla	190530	53949	15623	4598	1352	412	148	47	19	266680	42.7	-0.33291	0.11742	0.40592
170	Cephalophus silvicultor	yellow-backed duiker	JN632622.1	1	15429	22.5	62.33	Artiodactyla	192230	54320	15437	4483	1334	411	137	44	14	268410	42.32	-0.33082	0.11142	0.39555
171	Cervus elaphus	red deer	NC_007704.2	1	15441	31.5	207.75	Artiodactyla	195590	55142	15803	4522	1328	388	114	34	11	272930	43.92	-0.29396	0.078091	0.37718
172	Cervus nippon kopschi	South China sika deer	NC_016178.1	1	15439	26.3	42.17	Artiodactyla	194870	55063	15940	4616	1368	380	96	23	7	272360	43.69	-0.30087	0.08342	0.3804
173	Connochaetes gnou	black wildebeest	JN632626.1	1	15425	21.8	133.08	Artiodactyla	188420	53181	15244	4391	1290	357	98	31	7	263020	42.8	-0.32996	0.12587	0.41024
174	Dama dama	fallow deer	JN632629.1	1	15439	25	60	Artiodactyla	196980	55492	15876	4540	1311	382	108	31	16	274730	43.54	-0.28616	0.070507	0.37256
175	Damaliscus pygargus	Blesbok	FJ207530.1	1	15425	23	73.17	Artiodactyla	179160	49844	14039	4021	1144	304	80	21	10	248620	44.28	-0.31309	0.11654	0.4164
176	Elaphodus cephalophus	tufted deer	NC_008749.1	1	15434	22.7	33.5	Artiodactyla	196950	55630	15874	4527	1336	389	114	34	14	274870	44.3	-0.27815	0.064006	0.3734
177	Elaphurus davidianus	Pere David's deer	JN632632.1	1	15432	27.5	186.5	Artiodactyla	195260	55311	15941	4598	1351	384	106	35	17	273000	43.88	-0.29739	0.080138	0.3798
178	Gazella dorcas	Dorcas gazelle	JN632638.1	1	15428	23.7	15.5	Artiodactyla	195110	55278	15986	4653	1335	382	115	35	25	272920	42.43	-0.31846	0.10155	0.38651
179	Gazella gazella	mountain gazelle	JN632640.1	1	15427	18.3	23.25	Artiodactyla	195480	55259	15936	4607	1370	429	140	46	29	273290	42.31	-0.31501	0.10035	0.38439
180	Gazella subgutturosa	goitered gazelle	JN632643.1	1	15429	20	36.33	Artiodactyla	197670	56358	16321	4716	1366	396	122	36	17	277000	41.78	-0.32595	0.11132	0.38635
181	Giraffa camelopardalis	giraffe	AP003424.1	1	15431	39.5	1303.33	Artiodactyla	190640	53840	15493	4452	1307	405	137	50	44	266360	43.49	-0.32347	0.11454	0.39848
182	Hemitragus jayakari	Arabian tahr	FJ207523.1	1	15434	22	26.67	Artiodactyla	198440	56716	16513	4804	1409	419	126	42	24	278490	42.05	-0.35095	0.12628	0.39711
183	Hemitragus jemlahicus	Himalayan tahr	FJ207531.1	1	15431	22	53.73	Artiodactyla	197220	56201	16478	4900	1480	455	158	52	12	276960	41.23	-0.34412	0.11932	0.3966
184	Hexaprotodon liberiensis	pygmy hippopotamus	JN632625.1	1	15505	43	216.67	Artiodactyla	196660	56037	16451	4850	1421	420	119	31	8	276000	41.96	-0.35444	0.14403	0.41961
185	Hippocamelus antisensis	Peruvian guemal	JN632646.1	1	15430	10.6	52.87	Artiodactyla	204870	57999	16804	4907	1497	457	138	39	12	286720	41.83	-0.2849	0.065231	0.36215
186	Hippotragus equinus	roan antelope	JN632647.1	1	15430	25.9	250	Artiodactyla	195760	55812	16070	4625	1279	346	78	18	2	273990	42.92	-0.33823	0.11831	0.39741
187	Hippotragus niger	sable antelope	JN632648.1	1	15420	22.2	227.67	Artiodactyla	191830	54551	15669	4541	1318	391	113	32	16	268460	43.05	-0.3302	0.11438	0.40006
188	Hydropotes inermis	Chinese water deer	EU315254.1	1	15429	13.9	14	Artiodactyla	208500	59637	17388	5057	1461	425	121	32	6	292630	43.29	-0.26418	0.05083	0.35991
189	Hyemoschus aquaticus	Water chevrotain	JN632650.1	1	15436	14	11	Artiodactyla	180250	50247	14310	4024	1155	343	104	39	23	250490	45.97	-0.31614	0.087758	0.40943
190	Kobus ellipsiprymnus	waterbuck	JN632651.1	1	15422	30	211.78	Artiodactyla	196910	56084	16070	4680	1358	412	122	36	18	275690	42.27	-0.32376	0.099241	0.38393
191	Kobus leche	lechwe	JN632652.1	1	15423	25.4	94.8	Artiodactyla	191580	53936	15241	4308	1201	343	115	45	28	266800	42.94	-0.31203	0.092823	0.38151
192	Lama glama	llama	AP003426.1	1	15434	28.9	141.67	Artiodactyla	177780	49712	13972	3887	1103	341	107	31	8	246940	46.63	-0.28233	0.069018	0.40482
193	Lama guanicoe	guanaco	NC_011822.1	1	15434	33.7	127.5	Artiodactyla	178260	49795	14033	3911	1118	340	111	31	12	247610	46.49	-0.28019	0.067507	0.40398
194	Litocranius walleri	gerenuk	JN632653.1	1	15430	17.3	43.5	Artiodactyla	202500	58127	16883	4907	1428	431	130	38	15	284460	41.68	-0.3228	0.10035	0.37745
195	Madoqua kirkii	Kirk's dik-dik	JN632654.1	1	15427	17.3	4.67	Artiodactyla	188430	53300	15155	4319	1254	370	110	31	19	262990	44.49	-0.30794	0.09609	0.39489
196	Mazama americana	red brocket	JN632656.1	1	15435	17.1	36	Artiodactyla	200850	56802	16423	4688	1376	408	132	44	27	280750	43.09	-0.28001	0.064579	0.36696
197	Mazama gouazoupira	gray brocket	JN632658.1	1	15424	14.8	16.67	Artiodactyla	212080	60557	17694	5139	1532	445	148	45	25	297660	42.18	-0.27793	0.058066	0.35574
198	Muntiacus muntjak	muntjak	NC_004563.1	1	15442	18.8	23.33	Artiodactyla	197890	56177	16064	4621	1385	407	118	34	25	276720	43.54	-0.29892	0.072729	0.37761
199	Muntiacus reevesi	Chinese muntjac	NC_004069.1	1	15435	23.2	19	Artiodactyla	195370	55041	15754	4544	1321	370	107	30	17	272550	43.64	-0.29343	0.071845	0.37778
200	Nanger dama	Dama gazelle	JN632665.1	1	15434	19	55	Artiodactyla	192160	54219	15425	4391	1268	367	110	39	29	268000	42.58	-0.31391	0.10227	0.38927
201	Nanger granti	Grant's gazelle	JN632666.1	1	15433	12	55	Artiodactyla	192480	54472	15636	4509	1320	385	112	34	24	268980	42.56	-0.31316	0.099355	0.38755
202	Neotragus moschatus	suni	JN632669.1	1	15430	13.5	5.5	Artiodactyla	192730	54551	15744	4499	1285	351	106	32	31	269330	42.17	-0.32613	0.11185	0.39566
203	Odocoileus hemionus	mule deer	JN632670.1	1	15437	22	83.33	Artiodactyla	198820	55928	16045	4610	1378	411	125	39	20	277380	42.7	-0.28178	0.067598	0.36944
204	Okapia johnstoni	okapi	JN632674.1	1	15432	33.5	250	Artiodactyla	193630	55234	16110	4736	1437	437	126	35	14	271760	42.44	-0.34552	0.13827	0.41466
205	Oreamnos americanus	mountain goat	FJ207535.1	1	15443	20.8	76.2	Artiodactyla	197830	56007	16104	4697	1324	386	106	32	7	276500	42.11	-0.3284	0.10356	0.38471
206	Oreotragus oreotragus	klipspringer	JN632675.1	1	15429	25.9	12.67	Artiodactyla	196320	55603	16101	4599	1290	352	89	20	4	274380	43.56	-0.31386	0.097833	0.38389
207	Oryx dammah	scimitar-horned oryx	NC_016421.1	1	15427	27.5	188.75	Artiodactyla	189200	53101	15018	4280	1237	348	103	33	13	263340	43.5	-0.32156	0.10963	0.39632
208	Oryx gazella	gemsbok	NC_016422.1	1	15426	23.8	196.67	Artiodactyla	190180	53792	15446	4398	1279	373	108	26	8	265610	43.5	-0.31989	0.10668	0.39537
209	Oryx leucoryx	Arabian oryx	JN632679.1	1	15427	20.8	143.78	Artiodactyla	193280	54962	15882	4569	1352	381	98	28	14	270560	42.83	-0.32365	0.10525	0.39275
210	Ourebia ourebi	oribi	JN632680.1	1	15425	15.9	17	Artiodactyla	188270	52928	15014	4290	1232	350	105	32	15	262240	42.82	-0.3211	0.11624	0.39935
211	Ovibos moschatus	Muskox	FJ207536.1	1	15429	27.4	298.33	Artiodactyla	193220	54662	15892	4613	1346	403	125	44	36	270340	42.87	-0.33823	0.1158	0.39704
212	Ovis ammon	argali	HM236188.1	1	15436	20	135	Artiodactyla	197860	56463	16303	4723	1366	381	109	28	7	277240	42.18	-0.33433	0.10589	0.39006
213	Ovis aries	sheep	NC_001941.1	1	15436	22.8	100	Artiodactyla	197760	56633	16511	4830	1411	397	111	35	12	277700	42.49	-0.333	0.10667	0.39084
214	Ovis vignei	urial	HM236189.1	1	15436	17	75	Artiodactyla	196100	55635	15972	4651	1355	395	125	36	17	274280	42.1	-0.32923	0.10366	0.38941
215	Ozotoceros bezoarticus	pampas deer	JN632681.2	1	15425	21.9	34.17	Artiodactyla	213350	61472	17943	5224	1519	442	128	33	6	300120	41.81	-0.27684	0.0588	0.35501
216	Pelea capreolus	common rhebok	JN632684.1	1	15422	12.3	25	Artiodactyla	192560	54586	15678	4476	1257	343	101	32	23	269060	42.29	-0.3319	0.10653	0.39307
217	Phacochoerus africanus	Common warthog	NC_008830.1	1277	16719	20.9	100	Artiodactyla	203760	58579	17167	5052	1527	483	148	46	20	286790	39.63	-0.32802	0.14089	0.39008
218	Philantomba maxwellii	Maxwell's duiker	JN632685.1	1	15431	10	6	Artiodactyla	197340	56043	16163	4736	1350	387	109	32	28	276190	42.72	-0.32732	0.097682	0.38766
219	Philantomba monticola	Blue duiker	JN632686.1	1	15432	16	5	Artiodactyla	199630	56916	16558	4860	1413	414	116	35	14	279960	41.68	-0.34	0.10765	0.389
220	Potamochoerus porcus	Red river hog	JN632688.1	1	15439	22	88	Artiodactyla	189400	53457	15241	4374	1240	344	86	22	5	264170	42.17	-0.28564	0.11613	0.39206
221	Procapra gutturosa	Mongolian gazelle	JN632689.1	1	15425	12	28.33	Artiodactyla	200900	57384	16686	4829	1402	381	107	30	10	281730	41.91	-0.32059	0.093688	0.37653
222	Przewalskium albirostris	white-lipped deer	NC_016707.1	1	15436	19	135	Artiodactyla	196890	55809	16149	4592	1330	381	103	28	14	275300	43.21	-0.29902	0.080295	0.37633
223	Pseudois nayaur	bharal	FJ207537.1	1	15437	20.9	55	Artiodactyla	193820	55077	16016	4777	1437	430	138	41	16	271750	42.34	-0.33967	0.11999	0.40183
224	Pudu puda	Southern Pudu	JN632692.1	1	15426	18.3	10	Artiodactyla	208010	59599	17424	5082	1504	455	144	43	21	292280	42.53	-0.28208	0.064082	0.36426
225	Rangifer tarandus	reindeer	NC_007703.1	1	15435	21.8	158.08	Artiodactyla	205880	58475	16992	5007	1504	440	138	47	27	288510	41.91	-0.27974	0.062665	0.36106
226	Raphicerus campestris	steenbok	JN632693.1	1	15429	9.3	12	Artiodactyla	191860	53689	15209	4304	1245	381	112	31	11	266840	43.38	-0.30127	0.086098	0.38272
227	Redunca arundinum	southern reedbuck	JN632694.1	1	15439	16.8	59	Artiodactyla	199200	56644	16421	4639	1313	378	110	37	26	278770	42.02	-0.33101	0.11128	0.38999
228	Redunca fulvorufula	mountain reedbuck	JN632695.1	1	15429	15	30	Artiodactyla	188930	52939	14823	4177	1224	365	121	38	32	262650	43.66	-0.32023	0.10816	0.39912
229	Rucervus eldi	Eld's Deer	NC_014701.1	1	15434	19	100	Artiodactyla	193270	54540	15710	4527	1325	383	118	33	12	269920	43.95	-0.29712	0.079594	0.38052
230	Rupicapra pyrenaica	Pyrenean chamois	FJ207538.1	1	15435	22	34.67	Artiodactyla	188500	52905	15239	4447	1310	380	104	28	4	262910	42.82	-0.33013	0.11844	0.40486
231	Rupicapra rupicapra	chamois	FJ207539.1	1	15432	22	39.17	Artiodactyla	188270	53139	15485	4593	1374	418	128	39	12	263460	42.16	-0.33451	0.12229	0.40448
232	Rusa timorensis	Javan rusa	JN632699.1	1	15440	20	117	Artiodactyla	196410	55650	16083	4660	1373	404	118	35	11	274750	43.2	-0.30033	0.080649	0.37675
233	Rusa unicolor swinhoei	Formosan sambar	NC_008414.3	1	15424	26	184.5	Artiodactyla	195990	55607	16125	4618	1354	391	109	34	20	274250	43.24	-0.29187	0.078586	0.3763
234	Saiga tatarica	Saiga	JN632700.1	1	15432	12	37.5	Artiodactyla	200920	57053	16367	4726	1384	401	125	41	20	281040	41.42	-0.31839	0.092521	0.37876
235	Sus scrofa	pig	AF034253.1	1176	16613	27	176.67	Artiodactyla	204950	59427	17449	5095	1483	437	135	39	20	289040	38.43	-0.33103	0.14707	0.39351
236	Sylvicapra grimmia	bush duiker	JN632701.1	1	15442	15.4	18.5	Artiodactyla	194570	55284	15870	4578	1355	424	146	48	32	272310	41.29	-0.34016	0.11889	0.39865
237	Tragelaphus angasii	nyala	JN632702.1	1	15429	18.5	100.33	Artiodactyla	190820	53919	15574	4611	1376	429	153	62	45	266990	43.47	-0.30003	0.10899	0.39575
238	Tragelaphus eurycerus	bongo	JN632703.1	1	15434	21.9	307.5	Artiodactyla	197660	56241	16497	4902	1492	481	172	59	26	277530	41.76	-0.32938	0.12225	0.39361
239	Tragelaphus scriptus	bushbuck	JN632706.1	1	15429	15.3	55	Artiodactyla	194250	55251	16215	4835	1462	448	152	55	39	272700	42.65	-0.32341	0.1193	0.3964
240	Tragelaphus strepsiceros	greater kudu	JN632708.1	1	15431	23.5	217.5	Artiodactyla	189820	53623	15408	4407	1270	362	98	30	9	265030	42.84	-0.31569	0.11772	0.3966
241	Vicugna vicugna	vicugna	NC_013558.1	1	15434	31.6	50	Artiodactyla	176540	49071	13718	3855	1100	318	95	26	5	244730	46.77	-0.27626	0.063858	0.4034
242	Bos gaurus	gaur	JN632604.1	1	15447	26.2	825	Artiodactyla	192990	54560	15773	4547	1330	411	146	42	9	269810	42.35	-0.3241	0.10926	0.3927
243	Bos javanicus	banteng	JN632606.1	1	15446	27.1	700	Artiodactyla	190140	53758	15514	4457	1288	387	124	31	8	265700	42.95	-0.31783	0.10697	0.39538
244	Camelus dromedarius	Arabian camel	JN632608.1	1	15429	40	474.67	Artiodactyla	168330	46236	12863	3617	1019	294	76	19	7	232460	48.51	-0.26411	0.060694	0.41694
245	Capricornis sumatraensis	Serow	NC_020629.1	1	15427	21	95	Artiodactyla	195780	55539	16073	4702	1411	406	121	34	16	274080	42.04	-0.34292	0.11863	0.39677
246	Cephalophus dorsalis	bay duiker	NC_020687.1	1	15434	17.5	11.6	Artiodactyla	192790	54733	15819	4646	1387	434	139	38	18	270000	41.61	-0.33647	0.11816	0.39899
247	Cephalophus jentinki	Jentink's duiker	NC_020688.1	1	15426	21	70	Artiodactyla	192430	54354	15617	4524	1318	392	125	41	16	268810	42.36	-0.33069	0.11168	0.39304
248	Cephalophus natalensis	Natal duiker	NC_020690.1	1	15428	15.2	10	Artiodactyla	192610	54537	15759	4572	1263	375	118	28	6	269270	42.48	-0.33408	0.11685	0.40316
249	Cephalophus nigrifrons	black-fronted duiker	NC_020691.1	1	15429	19.7	13.9	Artiodactyla	189010	53351	15443	4526	1314	408	147	48	17	264270	42.64	-0.33205	0.11734	0.40443
250	Connochaetes taurinus	brindled gnu	NC_020699.1	1	15425	24.3	184.17	Artiodactyla	188950	53577	15507	4517	1299	336	86	28	3	264310	42.95	-0.33196	0.12633	0.40934
251	Gazella bennettii	Indian gazelle	NC_020703.1	1	15431	12.3	21.31	Artiodactyla	195500	55235	15856	4457	1236	358	108	28	7	272790	41.94	-0.32157	0.10701	0.38572
252	Gazella cuvieri	Cuvier's gazelle	NC_020704.1	1	15428	17.9	17.5	Artiodactyla	196140	55541	15930	4533	1279	358	104	28	7	273920	41.92	-0.32218	0.10921	0.38748
253	Gazella leptoceros	Rhim gazelle	NC_020708.1	1	15430	14.6	48.5	Artiodactyla	196430	55742	16047	4627	1337	386	115	33	11	274730	41.94	-0.32263	0.10986	0.38769
254	Naemorhedus baileyi	red goral	NC_020722.1	1	15449	19	28.86	Artiodactyla	196120	55526	15955	4597	1297	358	116	36	14	274020	42.29	-0.33476	0.11341	0.39252
255	Naemorhedus caudatus	Long-tailed goral	FJ469673.1	1	15420	20.3	27	Artiodactyla	196610	55676	15985	4568	1311	374	113	35	15	274690	41.89	-0.33333	0.10862	0.39144
256	Naemorhedus goral		NC_021381.1	1	15427	17.6	28.92	Artiodactyla	196610	55698	15942	4543	1284	356	111	36	25	274600	42.26	-0.33179	0.10877	0.39152
257	Pecari tajacu	collared peccary	JN632683.1	1	15436	31.5	20.07	Artiodactyla	205380	59492	17685	5309	1577	485	142	38	15	290120	39.21	-0.3458	0.15759	0.40185
258	Rucervus duvaucelii	barasingha	NC_020743.1	1	15440	23	176.5	Artiodactyla	198120	56294	16279	4691	1348	379	108	30	10	277260	43.56	-0.29604	0.077707	0.3774
259	Syncerus caffer	African buffalo	JQ235505.1	361	15788	29.8	700	Artiodactyla	192840	54560	15753	4600	1316	381	117	32	17	269620	42.42	-0.32528	0.11512	0.39694
260	Balaena mysticetus	bowhead whale	NC_005268.1	1	15475	211	91666.7	Cetacea	199240	57385	17012	5067	1569	471	148	43	26	280960	42.37	-0.3726	0.12012	0.41363
261	Balaenoptera acutorostrata	minke whale	NC_005271.1	1	15482	50	7500	Cetacea	199200	56768	16517	4812	1443	412	116	30	9	279300	41.88	-0.36907	0.11592	0.40602
262	Balaenoptera bonaerensis	Antarctic minke whale	NC_006926.1	1	15482	73	8119.3	Cetacea	200690	57420	16756	4858	1421	406	124	40	14	281730	41.26	-0.37203	0.11921	0.40835
263	Balaenoptera borealis	sei whale	NC_006929.1	1	15476	74	20000	Cetacea	198680	56624	16554	4928	1496	480	152	49	22	278980	42.43	-0.36297	0.11087	0.40553
264	Balaenoptera musculus	Blue whale	NC_001601.1	422	15887	110	163000	Cetacea	197470	56438	16409	4813	1424	431	141	43	26	277190	42.08	-0.36537	0.11157	0.40773
265	Balaenoptera physalus	Fin whale	NC_001321.1	422	15890	116	70000	Cetacea	192730	54387	15631	4559	1324	402	119	36	20	269210	43.81	-0.35315	0.10712	0.40675
266	Berardius bairdii	Baird's beaked whale	NC_005274.1	1	15466	84	10190	Cetacea	196360	55811	16250	4765	1454	434	117	27	8	275230	43.46	-0.3626	0.10612	0.40353
267	Eschrichtius robustus	grey whale	NC_005270.1	1	15478	77	32250	Cetacea	199540	57200	16732	4904	1506	461	141	40	14	280540	42.78	-0.37395	0.12384	0.41465
268	Eubalaena australis	Southern right whale	NC_006930.1	1	15466	70	51333.3	Cetacea	197000	56130	16408	4850	1486	456	164	66	39	276600	41.88	-0.36897	0.1171	0.41252
269	Globicephala macrorhynchus	short-finned pilot whale	HM060333.1	1	15471	63	2200	Cetacea	198710	56642	16559	4867	1462	419	144	49	20	278870	44.19	-0.35544	0.091429	0.38989
270	Globicephala melas	long-finned pilot whale	HM060334.1	1	15474	60	2220	Cetacea	199270	56816	16645	4896	1466	431	146	50	17	279740	43.93	-0.3552	0.092604	0.39007
271	Grampus griseus	Risso's dolphin	NC_012062.1	1	15472	42.5	408.33	Cetacea	197340	56013	16237	4628	1353	405	128	43	14	276160	43.52	-0.34873	0.09118	0.3918
272	Hyperoodon ampullatus	northern bottlenose whale	NC_005273.1	1	15468	37	6600	Cetacea	203310	58437	17116	4940	1453	429	140	37	11	285870	43.16	-0.36687	0.10529	0.39578
273	Inia geoffrensis	boutu	NC_005276.1	1	15475	31.3	122.5	Cetacea	199570	57468	16786	4896	1442	436	132	34	9	280770	42.93	-0.37271	0.11988	0.41351
274	Kogia breviceps	pygmy sperm whale	NC_005272.1	1	15467	17	393.8	Cetacea	187760	52853	15245	4333	1247	377	118	41	24	262000	44.9	-0.35563	0.11826	0.43305
275	Lipotes vexillifer	Yangtze River dolphin	NC_007629.1	1	15471	24	97.5	Cetacea	208910	59839	17503	5195	1538	442	139	42	29	293640	41.38	-0.37901	0.12191	0.39241
276	Megaptera novaeangliae	humpback whale	NC_006927.1	1	15483	95	30000	Cetacea	197070	56023	16169	4794	1454	457	145	43	12	276160	42.76	-0.36659	0.11488	0.40909
277	Monodon monoceros	narwhal	NC_005279.1	1	15468	50	1250	Cetacea	200570	57348	16704	4897	1485	453	138	42	20	281660	42.9	-0.36992	0.11292	0.40283
278	Orcaella brevirostris	Irrawaddy dolphin	JF289177.1	1	15468	32	145.67	Cetacea	198840	56667	16505	4798	1417	405	109	31	16	278790	43.85	-0.34766	0.088757	0.38809
279	Peponocephala electra	melon-headed whale	JF289176.1	1	15472	47	217	Cetacea	198870	56731	16623	4835	1430	427	141	43	15	279120	43.59	-0.36001	0.097234	0.39245
280	Phocoena phocoena	harbor porpoise	NC_005280.1	1	15473	20.4	52.5	Cetacea	186130	51837	14595	4127	1154	318	86	22	28	258290	45.83	-0.33206	0.081928	0.406
281	Physeter catodon	sperm whale	NC_002503.2	1	15474	77	37833.3	Cetacea	198700	57093	16905	5034	1535	456	147	46	17	279930	41.98	-0.38968	0.13337	0.42969
282	Platanista minor	Indus River dolphin	NC_005275.1	1	15467	28	84	Cetacea	203530	58239	16768	4858	1400	397	119	37	19	285360	43.98	-0.38654	0.11126	0.4026
283	Pontoporia blainvillei	franciscana	NC_005277.1	1	15468	16	32.83	Cetacea	191910	53893	15391	4451	1298	398	117	35	9	267500	44.02	-0.34406	0.11208	0.40587
284	Pseudorca crassidens	false killer whale	HM060332.1	1	15476	62.5	1168.62	Cetacea	200030	57210	16816	4871	1457	431	131	40	18	281000	43.45	-0.35976	0.095374	0.38957
285	Sousa chinensis	Chinese white dolphin	NC_012057.1	1	15473	40	270	Cetacea	200970	57412	16738	4914	1458	455	141	42	14	282150	43.77	-0.34975	0.090775	0.38842
286	Stenella attenuata	bridled dolphin	NC_012051.1	1	15471	46	112.5	Cetacea	199520	56826	16491	4781	1422	447	139	39	13	279680	43.43	-0.34655	0.086915	0.38795
287	Stenella coeruleoalba	striped dolphin	NC_012053.1	1	15471	57.5	112.5	Cetacea	199490	56909	16462	4779	1397	426	127	29	4	279620	43.51	-0.34695	0.088811	0.38937
288	Tursiops truncatus	bottlenosed dolphin	NC_012059.1	1	15471	51.6	320	Cetacea	197870	56244	16272	4713	1373	417	127	29	5	277050	43.65	-0.34483	0.086211	0.3897
289	Balaenoptera edeni	pygmy Bryde's whale	NC_007938.1	1	15473	72	16000	Cetacea	200160	57354	16722	4907	1447	428	121	38	16	281200	41.98	-0.36939	0.11397	0.40626
290	Mesoplodon europaeus	Gervais' beaked whale	KC776688.1	1	15467	48	5600	Cetacea	201230	57265	16698	4896	1493	483	162	56	33	282320	42.52	-0.34501	0.082074	0.38398
291	Neophocaena phocaenoides	Indo-Pacific finless porpoise	NC_021461.1	1	15473	33	35.83	Cetacea	186710	52159	14723	4162	1229	364	111	30	11	259500	46.21	-0.32775	0.08327	0.40936
292	Orcaella heinsohni	Australian snubfin dolphin	NC_019591.1	1	15474	28	123.5	Cetacea	199190	56804	16536	4844	1476	459	138	37	11	279490	43.96	-0.34988	0.088394	0.38807
293	Tursiops aduncus	Indo-pacific bottlenose dolphin	NC_012058.1	1	15471	49	230	Cetacea	196830	55821	16085	4648	1343	394	116	29	5	275270	43.96	-0.33821	0.083139	0.38892
294	Ziphius cavirostris	Cuvier's beaked whale	KC776696.1	1	15471	62	2850.5	Cetacea	197270	55970	16109	4646	1387	426	136	44	32	276020	42.94	-0.34826	0.092601	0.39551

## Sheet: Aves
	Taxonomic Name	Common Name	NCBI Reference	mtDNA positions used for DR scan						DR counts										Concatenated	GC skew	AT skew	GC content
				start	stop	start	stop	start	stop	5 bp	6 bp	7 bp	8 bp	9 bp	10 bp	11 bp	12 bp	≥ 13 bp	≥ 5 bp	Nc Value
1	Acrocephalus scirpaceus	Eurasian reed warbler	NC_010227	1	14903	16026	16697			188080	53587	15587	4435	1275	364	114	33	18	263500	41.28	-0.34049	0.14346	0.47856
2	Aegithalos bonvaloti	Black-headed tit	KF951087	1	14919	16079	16744			194570	55777	16375	4774	1430	446	160	63	24	273620	41.32	-0.37389	0.11809	0.45663
3	Aegithalos caudatus caudatus	Long-tailed tit	KF951088	1	14913	16065	16731			192460	54849	15839	4546	1330	404	131	40	16	269610	41.54	-0.37194	0.11694	0.45658
4	Aegithalos fuliginosus		KF951086	1	14927	16079	16744			194320	55605	16321	4737	1407	419	146	55	20	273040	41.38	-0.37372	0.11723	0.45729
5	Aegithalos glaucogularis	silver-throated tit	KF951089	1	14913	16065	16731			192500	54852	15878	4572	1339	410	129	37	15	269740	41.75	-0.37012	0.11658	0.4571
6	Aegypius monachus	black vulture	KF682364	1	14875	16101	16786			206270	59787	17770	5223	1588	468	147	49	18	291320	42.95	-0.40101	0.13007	0.47031
7	Alauda arvensis	Eurasian skylark	JQ322641	1	14872	16025	16691			203660	59358	17600	5203	1539	496	171	61	35	288120	39.42	-0.38343	0.13326	0.48468
8	Buteo buteo	common buzzard	AF380305	1	14878	16551	17219			219310	64583	19538	5908	1800	537	175	48	20	311920	40.32	-0.42668	0.14028	0.46578
9	Cecropis daurica		KJ499911	1	14848	15943	16612	17881	17949	205690	59539	17688	5120	1497	449	125	33	10	290150	39.05	-0.3786	0.15777	0.46767
10	Cnemotriccus fuscatus	fuscous flycatcher	AY596278	1	14878	16319	16993			188890	53172	15260	4368	1217	352	105	43	33	263440	46.68	-0.3686	0.052372	0.42664
11	Eudromia elegans	elegant crested-tinamou	AF338710	1	14919	16364	16955			199160	57046	16541	4837	1418	418	110	37	35	279600	43.67	-0.40962	0.051194	0.43831
12	Eudynamys taitensis	longtailed cuckoo	EU410487	1	14879	16569	17447			211130	60866	17942	5433	1685	535	172	55	15	297830	40.91	-0.38777	0.14682	0.43677
13	Falco peregrinus	peregrine falcon	AF090338	1	14928	16439	17118			217700	63925	19158	5772	1734	554	170	47	18	309080	40.53	-0.40906	0.16433	0.45685
14	Falco sparverius		DQ780880	1	14933	16403	17263	17507	17507	224580	65937	19830	5973	1849	581	184	58	14	319010	39.8	-0.41463	0.17034	0.45942
15	Falco tinnunculus	common kestrel	EU196361	1	14920	16187	16867			225570	66722	20214	6151	1850	596	188	50	15	321360	38.77	-0.42256	0.18333	0.46641
16	Garrulax canorus	Chinese hwamei	NC_020429	1	14897	15966	16635			198100	57350	17045	5038	1512	499	151	55	35	279780	40.33	-0.37054	0.13914	0.48105
17	Geococcyx californianus		EU410488	1	14874	16044	16869			224720	66097	19925	6083	1912	617	193	63	38	319640	39.36	-0.43416	0.15751	0.44596
18	Leiothrix argentauris	silver-eared mesia	HQ690245	1	14910	16004	16669			193830	55552	16210	4703	1382	418	130	45	20	272290	41.31	-0.36728	0.1278	0.46145
19	Leiothrix lutea	red-billed leiothrix	JQ423933	1	14913	15991	16657			197120	56784	16814	5011	1486	458	143	45	17	277870	40.97	-0.3716	0.12769	0.46063
20	Melopsittacus undulatus	budgerigar	EF450826	1	14856	16164	16815			233870	69881	21463	6636	2118	679	202	63	30	334940	38.28	-0.44522	0.18097	0.45909
21	Menura novaehollandiae	superb lyrebird	AY542313	1	14891	16999	17666			192900	55309	16130	4790	1479	449	139	45	17	271260	42.26	-0.35306	0.10997	0.46054
22	Micrastur gilvicollis		DQ780881	1	14942	16482	17285			217740	63340	18704	5603	1699	567	195	79	75	308000	41.71	-0.41489	0.14188	0.46148
23	Pandion haliaetus		DQ780884	1	14850	16007	16675			211860	61418	18373	5445	1644	509	166	58	22	299500	40.6	-0.40157	0.16181	0.452
24	Petroica boodang	scarlet robin	JX901074	1	14904	16002	16680			189240	54024	15642	4575	1335	395	117	33	14	265370	42.85	-0.35759	0.10854	0.46727
25	Petroica goodenovii	red-capped robin	JX901075	1	14898	16892	16660			177080	50865	14901	4327	1275	362	100	26	13	248950	41.49	-0.36474	0.11256	0.46446
26	Petroica phoenicea	flame robin	JX901076	1	14903	16001	16670			191380	54542	15742	4599	1364	407	114	36	11	268200	42.83	-0.36163	0.11332	0.46449
27	Phoenicopterus roseus	greater flamingo	NC_010089	1	14883	16173	16857			213590	62706	18896	5640	1727	568	181	59	31	303400	39.91	-0.40165	0.15574	0.46008
28	Progne chalybea		JQ071623	1	14838	15910	16582	17963	18030	204350	59639	17867	5338	1573	464	140	41	26	289440	39.85	-0.37331	0.15566	0.4742
29	Pteroglossus azara flavirostris		DQ780882	1	14843	16575	17243			235070	70997	21884	6771	2077	666	213	68	41	337790	38.87	-0.44516	0.12651	0.49191
30	Pycnonotus sinensis hainanus		KJ147475	1	14903	16015	16693			195940	55897	16431	4840	1441	429	135	43	8	275160	40.76	-0.36755	0.14632	0.46005
31	Pycnonotus taivanus	Taiwan bulbul	FJ378536	1	14903	16016	16694			195390	55622	16233	4761	1403	420	135	41	11	274020	40.83	-0.36631	0.14575	0.46057
32	Smithornis sharpei		AF090340	1	14921	16375	17043			217590	63375	18703	5537	1667	502	146	39	21	307580	43.11	-0.44003	0.11313	0.45725
33	Spilornis cheela	crested serpent eagle	JN191388	1	1215	2360	3032	4565	18291	218180	64333	19404	5933	1847	630	238	114	426	311110	40.15	-0.413	0.15131	0.48066
34	Sylvia atricapilla	blackcap	NC_010228	1	14901	16009	16677			190920	54301	15802	4610	1400	394	119	37	17	267600	41.93	-0.35555	0.12006	0.44525
35	Sylvia crassirostris	eastern orphean warbler	NC_010229	1	14903	16020	16683			198000	56989	16686	4882	1448	440	141	44	17	278640	40	-0.37962	0.13868	0.46448
36	Tachycineta albilinea		JQ071619	1	14840	15920	16588	17856	17923	215330	63528	19344	5913	1895	625	213	72	28	306950	38.33	-0.39526	0.16697	0.47131
37	Tachycineta albiventer		JQ071620	1	14842	15922	16608	17849	17916	216600	64004	19513	5948	1891	621	199	61	22	308850	38.42	-0.39913	0.16523	0.47032
38	Tachycineta bicolor		JQ071614	1	14832	15899	16566	17878	17945	209370	61102	18197	5426	1600	504	168	65	32	296460	38.3	-0.39377	0.16202	0.4683
39	Tachycineta cyaneoviridis		JQ071617	1	14834	15922	16593	18087	18154	208700	60961	18323	5399	1634	513	153	43	14	295740	38.57	-0.38731	0.16194	0.46549
40	Tachycineta euchrysea		JQ071616	1	14839	15922	16591	17862	17929	208370	60711	18291	5511	1687	519	168	53	17	295330	38.22	-0.39036	0.15939	0.46752
41	Tachycineta leucorrhoa		JQ071621	1	14837	15921	16595	17898	17965	211900	62132	18741	5618	1700	535	158	52	37	300870	38.13	-0.39185	0.16462	0.47089
42	Tachycineta meyeni		JQ071622	1	14838	15954	16628	17945	18012	212730	62293	18870	5651	1670	529	152	43	25	301970	38.03	-0.39504	0.16507	0.4708
43	Tachycineta stolzmanni		JQ071618	1	14837	15931	16598	17865	17932	205330	59549	17753	5297	1611	476	135	29	6	290180	39.59	-0.38627	0.15405	0.47059
44	Tachycineta thalassina		JQ071615	1	14837	16117	16789	18051	18118	203360	58899	17474	5212	1617	521	165	42	18	287310	39.61	-0.38132	0.15027	0.46813
45	Acridotheres cristatellus	crested myna	JF810423	1	15570					201950	58812	17401	5251	1669	535	179	71	50	285920	39.05	-0.36032	0.14747	0.4791
46	Sturnus tristis	common myna	HQ915864	1	15571					198830	57517	17102	5174	1627	539	172	64	59	281080	39.46	-0.35535	0.14449	0.48215
47	Aegotheles cristatus	owlet nightjar	EU344979	1	15553					196960	56533	16493	4757	1375	399	106	26	7	276650	42.49	-0.38368	0.11916	0.45461
48	Agapornis roseicollis	peach-faced lovebird	EU410486	1	15505					228560	68226	20801	6310	1958	598	180	60	22	326720	39.78	-0.42078	0.16792	0.49413
49	Agelaius phoeniceus	red-winged blackbird	JX516062	1	15568					200860	58281	17396	5219	1546	437	116	38	24	283920	40.16	-0.38277	0.1297	0.46162
50	Aix galericulata	mandarin duck	KJ169568	1	15569					193910	55580	16452	4965	1512	486	158	47	16	273130	40.79	-0.35557	0.14236	0.48516
51	Alectura lathami	australian brush-turkey	AY346091	1	15578					191310	53875	15449	4494	1316	385	103	29	9	266970	44.85	-0.36819	0.10823	0.47506
52	Amazilia versicolor		KF624601	1	15575					199810	57533	16773	4935	1465	424	111	34	16	281100	41.13	-0.38438	0.13537	0.46116
53	Amblyramphus holosericeus	scarlet-headed blackbird	JX516063	1	15562					196000	56515	16703	4963	1474	441	133	43	10	276280	41.44	-0.37178	0.12715	0.46578
54	Anas crecca	Common teal	KF203133	1	15555					190150	54336	15880	4663	1408	451	145	50	32	267110	41.52	-0.34511	0.13748	0.48746
55	Anas formosa	Baikal teal	JF730435	1	15549					192520	54955	16132	4781	1438	448	131	39	21	270470	41.31	-0.3555	0.14133	0.48154
56	Anas poecilorhyncha	Indian spot-billed duck	KF156760	1	15555					192340	54962	16048	4683	1405	449	143	47	19	270100	41.45	-0.34986	0.14099	0.48746
57	Anomalopteryx didiformis	little bush moa	NC_002779	1	15566					206710	60083	17851	5303	1700	558	185	54	22	292460	41.86	-0.39695	0.12933	0.45442
58	Anser albifrons	white-fronted goose	AF363031	1	15563					194230	55944	16629	5024	1542	485	147	43	18	274060	40.05	-0.35721	0.14941	0.47359
59	Anser fabalis	bean goose	HQ890328	1	15506					190340	54688	16125	4857	1519	487	161	55	49	268280	40.68	-0.34952	0.14897	0.47269
60	Anseranas semipalmata	magpie goose	AY309455	1	15535					197610	56367	16470	4809	1437	445	135	42	22	277330	41.87	-0.38503	0.14465	0.45739
61	Anthropoides paradiseus		FJ769844	1	15544					203200	57895	16874	4875	1432	424	134	41	17	284890	42	-0.39908	0.14213	0.44683
62	Anthropoides virgo	demoiselle crane	FJ769845	1	15544					202060	57461	16737	4854	1474	458	145	48	20	283260	41.9	-0.39613	0.14086	0.4487
63	Aphrodroma brevirostris	Kerguelen petrel	AY158678	1	15602					200430	57068	16442	4767	1424	434	134	43	32	280770	42.99	-0.38625	0.12241	0.43921
64	Apteryx haastii	Great spotted kiwi	AF338708	1	15629					197510	55864	16310	4849	1438	416	117	29	10	276540	42.58	-0.37987	0.10525	0.43167
65	Apteryx owenii	little spotted kiwi	GU071052	1	15659					198120	55951	16238	4814	1427	425	127	42	36	277180	43.18	-0.37445	0.10489	0.4318
66	Apus apus	common swift	NC_008540	1	15567					213610	61997	18315	5421	1631	527	164	50	27	301740	40.92	-0.41457	0.14013	0.45491
67	Aratinga acuticaudata acuticaudata		JQ782214	1	15516					217320	64111	19408	5903	1824	576	171	54	31	309390	42.03	-0.40603	0.15358	0.46568
68	Archilochus colubris		EF532935	1	15569					196960	56617	16574	4784	1418	427	120	24	6	276930	41.6	-0.37981	0.13062	0.4569
69	Ardea novaehollandiae		DQ780878	1	15589					215820	63046	18686	5538	1680	546	180	62	29	305590	40.04	-0.40976	0.15487	0.46273
70	Balearica pavonina	crowned crane	FJ769842	1	15554					206420	59390	17520	5148	1567	479	136	35	10	290710	41.96	-0.39721	0.15265	0.45625
71	Balearica regulorum		FJ769841	1	15554					207690	60067	17805	5238	1595	512	162	46	13	293120	41.93	-0.39754	0.15177	0.45394
72	Brotogeris cyanoptera		HM627323	1	12726	14594	17369			232430	69545	21414	6623	2057	685	232	80	40	333110	39.26	-0.42764	0.18433	0.47288
73	Bucorvus leadbeateri	southern ground hornbill	HM640209	1	12762	14253	17061			210870	61554	18381	5449	1640	506	144	47	20	298620	40.86	-0.39773	0.16024	0.47534
74	Bycanistes brevis	silvery-cheeked hornbill	HM640210	1	12762	14789	17591			215330	63454	19203	5800	1767	562	185	66	44	306410	39.89	-0.41161	0.15685	0.48041
75	Cacatua moluccensis	salmon-crested cockatoo	JF414239	1	15568					201420	58153	17389	5201	1625	521	165	55	30	284550	43.42	-0.38158	0.13107	0.46946
76	Calyptorhynchus baudinii	Long-billed White-tailed Black-Cockatoo	JF414242	1	15579					207810	60086	17820	5294	1655	540	176	66	39	293490	42.5	-0.40316	0.15106	0.44737
77	Calyptorhynchus lathami	Glossy Black-Cockatoo	JF414241	1	15579					207250	59949	17841	5327	1624	522	177	70	49	292800	42.13	-0.40382	0.14495	0.44377
78	Calyptorhynchus latirostris	Short-billed White-tailed Black-Cockatoo	JF414243	1	15579					207600	60041	17798	5289	1660	543	178	66	39	293210	42.65	-0.40206	0.15043	0.44763
79	Carduelis sinica	oriental greenfinch	HQ915865	1	15576					199550	57625	17054	4978	1524	487	160	51	21	281450	40.61	-0.37186	0.11891	0.44765
80	Carduelis spinus	Eurasian siskin	HQ915866	1	15587					206940	59995	17820	5229	1544	483	159	50	19	292240	39.09	-0.39107	0.1383	0.45259
81	Casuarius casuarius	southern cassowary	AF338713	1	15618					193110	54429	15742	4560	1358	420	140	54	64	269870	44.27	-0.35057	0.10266	0.44324
82	Cathartes aura	turkey vulture	AY463690	1	15602					198490	56872	16565	4858	1445	458	153	50	20	278910	43.68	-0.37851	0.12452	0.46055
83	Ceryle rudis		KJ461938	1	15481					210480	61523	18533	5545	1658	493	153	55	32	298480	40.56	-0.40588	0.15297	0.45227
84	Chrysomus cyanopus	unicoloured blackbird	JX516076	1	15570					203790	59200	17433	5114	1538	464	138	43	10	287730	39.8	-0.38589	0.13779	0.46349
85	Chrysomus icterocephalus	yellow-hooded blackbird	JX516060	1	15569					205530	59811	17661	5210	1539	463	145	47	26	290430	39.88	-0.38573	0.13995	0.46256
86	Chrysomus ruficapillus	chestnut-capped blackbird	JX516056	1	15569					204280	59477	17632	5253	1545	456	135	43	20	288840	39.98	-0.38406	0.13776	0.46005
87	Chrysomus thilius	yellow-winged blackbird	JX516069	1	15569					200960	57978	16976	5065	1527	465	132	36	9	283150	39.86	-0.38277	0.13577	0.46159
88	Chrysomus xanthophthalmus	pale-eyed blackbird	JX516059	1	15569					203110	58834	17256	5049	1495	435	120	34	8	286340	39.71	-0.38564	0.1381	0.46416
89	Columba livia	rock pigeon	GU908131	1	15572					203940	59031	17454	5141	1520	471	143	49	163	287910	42.76	-0.39323	0.12033	0.46311
90	Corvus frugilegus		Y18522	1	15592	16931	16931			188810	53706	15554	4511	1286	370	117	40	12	264400	40.81	-0.33295	0.11188	0.44511
91	Curaeus curaeus	austral blackbird	JX516070	1	15562					198310	57210	16804	4942	1474	460	147	50	27	279420	40.42	-0.37761	0.12936	0.46148
92	Cyanopica cyanus	azure-winged magpie	JN108020	1	15577					186920	53183	15415	4506	1339	411	119	35	16	261940	40.74	-0.33324	0.12657	0.4471
93	Cyanoptila cyanomelana		HQ896033	1	15561					201990	58400	17305	5129	1523	482	150	53	32	285060	39.86	-0.37274	0.14699	0.47185
94	Cygnus atratus	black swan	FJ379295	1	1892	3077	16748			190780	54625	15994	4717	1395	416	127	36	12	268100	41.75	-0.34576	0.14474	0.48236
95	Cygnus columbianus	tundra swan	DQ083161	1	1890	3050	16728			192260	55033	16211	4766	1430	413	120	44	19	270290	40.53	-0.35221	0.14154	0.47174
96	Dendrocygna javanica	lesser whistling duck	FJ379296	1	1898	3086	16753			181220	50813	14481	4248	1264	399	124	26	8	252580	43.27	-0.32572	0.12804	0.4611
97	Dives dives	Melodious blackbird	JX516061	1	15566					208220	60658	18230	5503	1658	519	162	59	34	295040	38.42	-0.39616	0.15219	0.46894
98	Dromaius novaehollandiae	emu	AF338711	1	15618					196810	56291	16445	4893	1504	465	150	49	24	276640	43.01	-0.36138	0.10314	0.43069
99	Emberiza aureola	yellow-breasted bunting	KF111713	1	15582					206170	59789	17847	5308	1639	513	160	45	19	291490	39.96	-0.39374	0.14331	0.47379
100	Emberiza chrysophrys	yellow-browed bunting	HQ896034	1	15585					203300	58971	17536	5287	1588	500	158	48	18	287410	39.88	-0.3811	0.14289	0.47998
101	Emberiza pusilla		KC407232	1	15578					199800	57400	16944	5037	1497	461	121	26	14	281300	40.71	-0.37872	0.13726	0.47898
102	Emberiza spodocephala		KC758647	1	15581					202700	58649	17547	5360	1651	523	146	34	6	286620	40.24	-0.38203	0.13631	0.47356
103	Emberiza tristrami	Tristram's bunting	HQ896035	1	15572					204920	59204	17689	5376	1649	530	165	42	14	289590	39.24	-0.38776	0.14489	0.47743
104	Epthianura albifrons	white-fronted chat	NC_019664	1	15642					210920	61355	18299	5445	1606	505	164	46	22	298360	39.35	-0.39159	0.1557	0.46085
105	Eudyptula minor	little blue penguin	AF362763	1	15571					215100	63247	19027	5747	1846	578	172	50	18	305780	39.55	-0.4171	0.15779	0.46558
106	Euphagus cyanocephalus	Brewer's blackbird	JX516072	1	15570					203990	59589	17763	5375	1624	489	149	47	14	289040	39.83	-0.38333	0.1373	0.46156
107	Eurystomus orientalis	dollar bird	EU344978	1	15584					204530	58816	17521	5362	1638	513	152	38	14	288580	42.19	-0.39453	0.13268	0.46692
108	Ficedula zanthopygia	yellow-rumped flycatcher	JN018411	1	15581					198750	56959	16652	4833	1442	441	140	49	26	279290	41.45	-0.37389	0.12775	0.46945
109	Fringilla montifringilla	brambling	JQ922259	1	15575					206260	59887	17821	5305	1593	489	160	48	40	291610	38.93	-0.3847	0.14385	0.46662
110	Gallinula chloropus	common moorhen	HQ896036	1	1894	3412	17027			213200	61975	18434	5448	1623	476	145	43	8	301350	39.55	-0.41423	0.17008	0.44839
111	Garrulus glandarius	Eurasian jay	JN018413	1	15600					190600	54184	15774	4660	1358	425	119	30	10	267160	40.52	-0.34245	0.10872	0.44042
112	Gavia stellata	red-throated loon	AY293618	1	15589					209560	60895	18234	5414	1598	484	141	46	21	296390	41.94	-0.39455	0.14538	0.4687
113	Geotrygon violacea	violaceous quail-dove	HM640213	1	12764	14081	16864			198910	56818	16463	4812	1422	440	141	45	28	279080	43.63	-0.38544	0.11631	0.45585
114	Gnorimopsar chopi	Chopi blackbird	JX516055	1	15568					202720	59045	17548	5162	1542	450	130	42	14	286660	40.02	-0.38392	0.13523	0.4656
115	Gracula religiosa	hill myna	JF937590	1	15569					211220	62674	19306	5970	1897	672	228	84	51	302100	39.2	-0.38571	0.14081	0.47906
116	Grus americana	whooping crane	FJ769848	1	15545					204830	58547	17049	4935	1402	408	128	42	15	287350	41.54	-0.39844	0.14239	0.44655
117	Grus antigone	Sarus crane	FJ769854	1	15545					206860	59510	17486	5045	1461	438	147	49	18	291010	41.72	-0.40221	0.14396	0.44764
118	Grus canadensis	sandhill crane	FJ769855	1	15550					203170	58098	17002	5024	1506	453	149	51	25	285480	42.07	-0.39669	0.13531	0.44724
119	Grus carunculatus	wattled crane	FJ769843	1	15545					203600	58157	16937	4936	1480	455	146	41	12	285770	41.84	-0.39943	0.14362	0.4477
120	Grus grus	Eurasian crane	FJ769849	1	15546					204290	58536	17143	5012	1452	431	137	43	11	287060	41.95	-0.39591	0.13844	0.44613
121	Grus japonensis	Japanese crane	FJ769847	1	15548					204710	58671	17119	5021	1492	478	159	54	22	287720	41.99	-0.39808	0.14206	0.44897
122	Grus leucogeranus	Siberian crane	FJ769846	1	15541					204450	58555	17263	5177	1588	468	148	55	22	287720	41.57	-0.39417	0.14239	0.44775
123	Grus monacha	hooded crane	FJ769850	1	15546					205580	58976	17378	5103	1494	457	143	50	14	289200	41.65	-0.39873	0.14149	0.44716
124	Grus nigricollis	black-necked crane	FJ769851	1	15543					204970	58714	17326	5070	1453	426	134	49	18	288160	41.51	-0.39891	0.14262	0.44738
125	Grus rubicunda	brolga	FJ769853	1	15539					205830	58980	17455	5096	1483	446	142	50	19	289500	41.72	-0.40227	0.14256	0.44743
126	Grus vipio	white-naped crane	FJ769852	1	15545					206000	59079	17314	5087	1481	441	147	50	17	289620	41.27	-0.4025	0.14588	0.447
127	Gymnomystax mexicanus	oriole blackbird	JX516075	1	15571					207780	60885	18346	5499	1668	524	181	66	40	294990	38.86	-0.38334	0.14712	0.46654
128	Halcyon pileata	black-capped kingfisher	NC_024198	1	15486					216420	63702	19515	6082	1910	608	189	60	31	308510	39.78	-0.41923	0.15693	0.47408
129	Hemiphaga novaeseelandiae	New Zealand pigeon	EU725864	1	15574					210200	60724	17765	5144	1527	490	151	52	30	296080	40.62	-0.41211	0.13815	0.45477
130	Ixobrychus cinnamomeus	cinnamon bittern	HQ690247	1	15571					208930	60404	17698	5230	1556	463	135	44	13	294480	41.02	-0.40317	0.14015	0.43771
131	Jacana jacana	wattled jacana	KJ631049	1	15529					201790	57979	17149	5124	1511	455	115	35	13	284170	41.3	-0.40064	0.13376	0.44198
132	Jacana spinosa	northern jacana	KJ631048	1	15528					199150	57257	16897	5007	1470	449	119	36	13	280400	41.74	-0.40018	0.13218	0.4406
133	Lanius tephronotus		JX486029	1	15575					181730	50945	14417	4125	1149	301	81	24	14	252780	41.53	-0.31948	0.10578	0.43548
134	Larus dominicanus	southern black-backed gull	NC_007006	1	15546					195030	55804	16187	4690	1363	443	142	52	37	273750	43.62	-0.37733	0.12085	0.45224
135	Leptotila verreauxi	white-tipped dove	HM640214	1	12785	14398	17176			206800	60232	18004	5380	1636	532	183	71	58	292890	42.86	-0.39945	0.1142	0.46322
136	Luscinia calliope	Siberian rubythroat	HQ690246	1	15584					203040	58833	17567	5228	1570	524	170	58	37	287030	40.16	-0.37711	0.13445	0.47879
137	Macroagelaius imthurni	golden-tufted mountain grackle	JX516073	1	15562					199440	57655	17114	5112	1503	441	130	35	4	281430	39.86	-0.37806	0.13941	0.46161
138	Meleagris gallopavo	turkey	EF153719	1	15553					198400	56701	16468	4869	1480	427	123	41	25	278540	44.2	-0.38504	0.10405	0.43764
139	Molothrus aeneus	bronzed cowbird	JX516067	1	15563					204770	59865	17974	5347	1560	445	130	47	12	290150	39.11	-0.38795	0.14389	0.46588
140	Molothrus badius	bay-winged cowbird	JX516074	1	15568					198930	57609	16990	5003	1487	429	138	46	25	280660	40.27	-0.37641	0.12948	0.46618
141	Montifringilla ruficollis	rufous-necked snowfinch	KC836121	1	15604					192210	54738	15888	4534	1318	407	115	30	14	269260	41.08	-0.35659	0.1173	0.45197
142	Neophema chrysogaster	Orange-bellied parrot	JX133087	1	10154	12659	18043			231260	68996	21218	6652	2036	640	205	62	19	331090	39.6	-0.42596	0.18806	0.47844
143	Nesopsar nigerrimus	Jamaican blackbird	JX516054	1	15574					203410	59343	17845	5338	1603	458	132	39	6	288180	39.68	-0.38673	0.13385	0.46652
144	Ninox novaeseelandiae	morepork	AY309457	1	15561					223820	66346	19863	5864	1781	567	183	57	25	318500	40.14	-0.41858	0.17144	0.47237
145	Nucifraga columbiana		KF509923	1	15587					186210	52581	15064	4394	1305	396	111	34	16	260110	42.19	-0.33391	0.10508	0.44438
146	Nycticorax nycticorax	black-crowned night-heron	JN018412	1	15585					205960	59667	17648	5180	1535	450	137	42	46	290660	42.24	-0.38523	0.13484	0.45085
147	Nymphicus hollandicus	cockatiel	HM640215	1	12786	14028	16781			231600	69773	21645	6744	2113	695	237	89	56	332950	39.22	-0.43622	0.16689	0.46361
148	Oreopsar bolivianus	Bolivian blackbird	JX516058	1	15571					201770	58502	17366	5280	1633	516	176	67	33	285340	40.41	-0.38362	0.13346	0.46487
149	Oriolus chinensis	black-naped oriole	JQ083495	1	15581					182720	51462	14672	4210	1238	367	113	38	17	254840	40.76	-0.31435	0.13362	0.46201
150	Pericrocotus ethologus	long-tailed minivet	JX256246	1	15606					188360	52967	15135	4422	1290	362	105	34	27	262700	40.15	-0.32226	0.11302	0.42449
151	Pica pica	Common magpie	HQ915867	1	15585					191140	54127	15594	4502	1296	390	109	30	8	267190	41.74	-0.34584	0.10657	0.43764
152	Podoces hendersoni	Mongolian ground-jay	GU592504	1	15577					180300	50710	14566	4134	1183	332	93	31	14	251360	43.42	-0.32658	0.095952	0.45603
153	Porphyrio hochstetteri	South Island takahe	EF532934	1	15536					215180	62988	18915	5658	1682	493	147	45	16	305130	40.04	-0.40133	0.19145	0.45498
154	Pseudoleistes guirahuro	yellow-rumped marshbird	JX516071	1	15567					203540	59137	17558	5230	1548	447	131	46	14	287660	40.16	-0.38387	0.13898	0.46518
155	Pseudoleistes virescens	brown-and-yellow marshbird	NC_018805	1	15566					199380	57467	16893	4950	1453	419	116	36	15	280730	40.53	-0.37989	0.13532	0.46637
156	Pterocnemia pennata		AF338709	1	15545					198260	56919	16748	5022	1525	485	162	53	14	279190	42.83	-0.3838	0.093493	0.47498
157	Pygoscelis adeliae	Adelie penguin	KC875855	1	15568					218300	64267	19487	5934	1848	575	183	63	25	310680	39.95	-0.41212	0.16249	0.47177
158	Pygoscelis antarcticus	chinstrap penguin	KF020634	1	15557					213290	62110	18646	5649	1750	528	154	47	19	302200	39.56	-0.40585	0.16065	0.47448
159	Quiscalus quiscula	common grackle	JX516064	1	15576					205060	59575	17724	5283	1596	475	142	47	20	289930	40.25	-0.3861	0.13743	0.46556
160	Remiz consobrinus		KC463856	1	15568					233200	70827	22141	6895	2233	764	266	101	69	336490	36.34	-0.40525	0.1474	0.51147
161	Rhea americana	greater rhea	NC_000846	1	15543					195930	55935	16200	4771	1433	433	116	37	12	274860	43.84	-0.37631	0.085226	0.47304
162	Rhynchopsitta terrisi	Maroon-fronted Parrot	KF010318	1	15505					207910	60329	17964	5390	1584	466	146	54	36	293880	45.09	-0.38988	0.12271	0.45389
163	Rhynochetos jubatus	kagu	EF532933	1	15523					196820	56604	16428	4787	1399	430	153	50	14	276680	43.16	-0.37896	0.10777	0.45182
164	Sagittarius serpentarius		KF961184	1	15656					215390	62525	18501	5490	1684	524	176	66	27	304390	41.6	-0.4215	0.13607	0.45686
165	Saundersilarus saundersi	Saunders's gull	JQ071443	1	15546					192150	54761	15826	4481	1322	423	129	46	25	269170	44.68	-0.37172	0.12441	0.45906
166	Spheniscus demersus	jackass penguin	KC914350	1	15588					225890	67326	20606	6347	1988	626	197	61	34	323080	39.03	-0.4276	0.17092	0.47136
167	Strigops habroptilus	kakapo	AY309456	1	15530					207640	60044	17831	5317	1608	470	128	36	18	293090	42.38	-0.38872	0.12204	0.43165
168	Strix leptogrammica		KC953095	1	15566					214820	63206	19015	5754	1808	617	261	144	762	306380	42.34	-0.40667	0.1497	0.47941
169	Struthio camelus	African ostrich	AF338715	1	15561					193410	55186	16157	4799	1441	453	136	42	15	271640	43.5	-0.36685	0.10909	0.44859
170	Sturnus cineraceus		HQ896037	1	15572					203310	59113	17511	5219	1605	551	180	68	33	287590	38.7	-0.35973	0.15061	0.47679
171	Sturnus nigricollis	black-collared starling	NC_020423	1	15586					209210	61457	18633	5605	1747	564	167	54	20	297450	37.1	-0.37298	0.16312	0.47251
172	Sturnus sericeus	red-billed starling	HM859900	1	15573					201590	58509	17407	5180	1604	530	160	60	29	285070	38.28	-0.36302	0.1508	0.47579
173	Tachybaptus novaehollandiae	Australasian grebe	EF532936	1	15565					232440	69360	21352	6506	1973	616	199	62	38	332540	37.14	-0.43923	0.19377	0.45985
174	Tinamus major	great tinamou	AF338707	1	15599					200090	57320	16524	4844	1427	426	125	34	11	280800	43.19	-0.39402	0.077846	0.43308
175	Todiramphus sanctus vagans	New Zealand sacred kingfisher	EU410489	1	15461					205230	59644	17912	5397	1670	555	183	59	24	290670	41.67	-0.40199	0.13271	0.46094
176	Trogon viridis	white-tailed trogon	EU410490	1	15623					189750	52983	15116	4349	1251	356	108	35	14	263960	44.19	-0.35702	0.085104	0.43062
177	Urocissa erythrorhyncha	blue magpie	JQ423932	1	15583					194720	55686	16358	4716	1394	418	126	32	9	273460	40.07	-0.35206	0.12722	0.44764
178	Xanthopsar flavus	saffron-cowled blackbird	JX516065	1	15571					202380	58216	17110	4989	1452	408	109	32	8	284700	40.54	-0.38275	0.13557	0.46609
179	Zenaida auriculata	eared dove	HM640211	1	12757	13990	16781			200650	57457	16715	4913	1482	460	160	58	36	281930	42.09	-0.39239	0.12699	0.46971
180	Aratinga pertinax chrysogenys	Brazilian brown-throated parakeet	NC_015197	1	12743	14217	16980			219190	64855	19589	5938	1813	567	175	55	21	312210	41.39	-0.4098	0.15928	0.46718
181	Acryllium vulturinum	vulturine guineafowl	FJ752436	1170	16748					207460	60168	17764	5328	1587	478	127	37	8	292960	41.23	-0.40704	0.13376	0.46155
182	Alectoris chukar	chukar partridge	FJ752426	1155	16686					203910	58830	17228	5123	1527	457	151	47	26	287300	42.6	-0.40614	0.12668	0.4551
183	Anas falcata		KC759527	1049	16601					189120	53815	15751	4631	1417	457	143	44	18	265400	41.72	-0.34307	0.13603	0.48856
184	Anas platyrhynchos	mallard	EU009397	1050	16604					192970	55175	16119	4717	1419	459	147	49	20	271070	41.36	-0.35119	0.14189	0.48708
185	Arborophila rufipectus	Sichuan partridge	FJ194942	1177	16728					201540	58000	16896	4884	1398	389	104	23	7	283240	42.41	-0.40163	0.12215	0.45882
186	Arborophila rufogularis		FJ752424	1179	16726					204330	62541	21765	9705	6119	4897	4401	4127	31771	349650	43.16	-0.4052	0.1197	0.44807
187	Aythya americana	redhead	AF090337	1067	16616					193470	55331	16292	4725	1398	416	117	36	19	271800	40.64	-0.35422	0.14293	0.48434
188	Bambusicola fytchii		FJ752423	1175	16726					210280	61345	18484	5570	1747	565	174	57	42	298270	41.86	-0.40299	0.13746	0.46891
189	Bambusicola thoracica	Chinese bamboo-partridge	EU165706	1147	16726					218660	64356	19365	5856	1825	572	173	53	34	310900	40.28	-0.4199	0.14574	0.45915
190	Cairina moschata	Muscovy duck	EU755254	1041	16610					192600	55261	16204	4758	1437	473	156	56	42	270980	42.38	-0.343	0.14362	0.49149
191	Chrysolophus amherstiae	Lady Amherst's pheasant	FJ752434	1149	16677					203860	58971	17246	5087	1493	458	140	51	27	287330	42.92	-0.39814	0.11626	0.44977
192	Chrysolophus pictus	golden pheasant	FJ752433	1149	16678					203090	58499	17006	4971	1407	413	124	38	14	285560	42.85	-0.39986	0.11909	0.45103
193	Ciconia boyciana		AB026193	2054	17622					215990	63615	19367	5811	1800	554	156	50	31	307380	39.45	-0.40675	0.15067	0.4718
194	Ciconia ciconia		AB026818	1780	17347					213330	62591	18933	5688	1774	514	162	55	37	303080	40.19	-0.40659	0.14992	0.46997
195	Ciconia nigra	black stork	KF906246	2207	17795					214420	62841	18907	5813	1833	592	200	69	40	304720	40.18	-0.40746	0.15471	0.47133
196	Coturnix chinensis		AB073301	1151	16687					205640	59727	17797	5326	1605	498	165	57	16	290830	42.07	-0.40392	0.13804	0.4498
197	Crossoptilon auritum	blue eared-pheasant	JF937589	1147	16687					199750	57560	16959	5031	1508	435	122	40	16	281420	43.6	-0.38773	0.11217	0.46133
198	Crossoptilon crossoptilon	white-eared pheasant	HQ891119	1147	16680					199090	57174	16727	4881	1430	407	107	31	14	279860	43.41	-0.38965	0.11307	0.46025
199	Dinornis giganteus	giant moa	AY016013	1509	17070					202800	58566	17337	5106	1611	518	167	56	28	286190	42.24	-0.38952	0.12773	0.45512
200	Egretta eulophotes	Chinese egret	EU072995	1998	17579					216900	63694	19008	5670	1718	561	181	62	32	307820	40.31	-0.41006	0.16012	0.46448
201	Emeus crassus	eastern moa	AY016015	1502	17061					205400	59278	17632	5310	1693	554	179	51	23	290120	42.04	-0.3933	0.12663	0.45441
202	Francolinus pintadeanus	Chinese francolin	EU165707	1170	16694					208840	60487	17833	5203	1549	474	137	42	24	294590	41.18	-0.4123	0.13207	0.45569
203	Gallus gallus	chicken	KF939304	1233	16785					216310	63544	19050	5785	1802	565	179	60	29	307330	40.22	-0.41865	0.14186	0.4647
204	Gallus sonneratii	gray junglefowl	NC_007240	1293	16841					213420	62508	18808	5624	1740	542	161	42	15	302860	40.58	-0.41338	0.14073	0.46437
205	Gallus varius	green junglefowl	NC_007238	1229	16783					214730	63030	18832	5723	1779	556	179	56	21	304900	40.78	-0.41558	0.14063	0.46374
206	Ithaginis cruentus		JF921875	1149	16683					207460	60287	17807	5346	1623	467	132	28	14	293160	42.06	-0.40598	0.13259	0.45185
207	Lophophorus lhuysii	Chinese monal	GQ871234	1167	16712					204620	59286	17535	5213	1515	455	142	48	19	288840	42.76	-0.39878	0.11524	0.44292
208	Lophophorus sclateri	Sclater's monal	FJ752432	1168	16707					204870	59031	17326	5156	1552	472	147	45	22	288620	42.52	-0.40437	0.11714	0.44508
209	Lophura nycthemera	silver pheasant	EU417810	1149	16680					205320	59430	17447	5144	1534	472	144	46	20	289560	42.61	-0.40466	0.11884	0.45548
210	Lophura swinhoii		KF218954	1152	16693					201520	57956	17155	5089	1520	443	126	42	14	283860	43.62	-0.39547	0.11166	0.45487
211	Mergus squamatus	scaly-sided merganser	HQ833701	1054	16595					189020	53225	15358	4549	1380	428	120	39	23	264150	44.06	-0.34925	0.13952	0.48762
212	Numida meleagris	helmeted guineafowl	AP005595	1170	16726					213070	62414	18759	5623	1696	515	163	52	27	302320	40.94	-0.41091	0.14213	0.46677
213	Otis tarda	great bustard	FJ751803	1266	16849					203490	58580	17190	5037	1536	470	147	49	16	286520	42.36	-0.39792	0.12196	0.45698
214	Pavo muticus	green peafowl	EU417811	1157	16698					203580	58706	17054	4953	1446	467	147	38	11	286400	42.77	-0.40014	0.12058	0.44876
215	Perdix dauurica	Daurian partridge	FJ752431	1154	16695					200250	57516	16838	4924	1465	438	126	36	15	281610	43.81	-0.39789	0.1062	0.46439
216	Perdix hodgsoniae	Tibetan partridge	KF027440	1153	16699					202760	58350	16999	4951	1450	426	121	37	14	285110	43.27	-0.40218	0.11285	0.46649
217	Phasianus colchicus	Ring-necked pheasant	FJ752430	1145	16683					204380	58940	17192	5034	1493	427	111	34	21	287640	42.99	-0.40541	0.11178	0.44524
218	Phasianus versicolor	green pheasant	NC_010778	1151	16690					206460	59723	17460	5142	1484	414	109	37	27	290850	42.53	-0.40944	0.11186	0.44302
219	Platalea leucorodia	Eurasian spoonbill	GQ199608	1141	16715					200750	57432	16787	4879	1464	447	141	44	13	281960	41.89	-0.39	0.13026	0.44793
220	Platalea minor	black-faced spoonbill	EF455490	1353	16918					198990	56777	16544	4781	1441	435	136	44	13	279160	42.28	-0.3859	0.12496	0.44729
221	Polyplectron bicalcaratum	gray peacock-pheasant	EU417812	1171	16702					202440	58230	16842	4923	1462	451	142	42	12	284550	43.37	-0.396	0.12631	0.46984
222	Polyplectron germaini		KF422893	1166	16699					201870	57995	16847	4880	1450	470	155	51	17	283740	43.21	-0.39641	0.12753	0.46946
223	Pucrasia macrolopha		FJ752429	1155	16696					210570	61202	18280	5524	1683	509	149	47	18	297980	41.94	-0.42038	0.13345	0.44888
224	Syrmaticus ellioti	Elliot's pheasant	NC_010771	1154	16688					201350	57775	16938	4953	1463	456	160	47	26	283170	43.03	-0.40075	0.11357	0.44619
225	Syrmaticus humiae	Hume's pheasant	NC_010774	1154	16686					202140	58169	17118	5030	1487	461	163	52	29	284650	43.05	-0.40144	0.1138	0.44612
226	Syrmaticus reevesii	Reeves's pheasant	NC_010770	1151	16678					198720	56669	16479	4797	1418	439	149	56	26	278750	43.19	-0.39423	0.114	0.45541
227	Syrmaticus soemmerringii ijimae	Ijima copper pheasant	NC_010767	1153	16690					202060	58198	17013	4949	1455	425	121	38	16	284270	42.81	-0.39841	0.11109	0.44437
228	Tetraogallus tibetanus	Tibetan snowcock	KF027439	1154	16692					207240	60001	17708	5249	1630	500	151	43	16	292540	41.38	-0.40856	0.137	0.46589
229	Tetraophasis obscurus		JF921876	1168	16707					211970	61948	18527	5615	1755	564	186	66	39	300670	41.44	-0.41094	0.13467	0.46097
230	Tetraophasis szechenyii		FJ752428	1168	16709					212300	62322	18650	5693	1772	563	171	58	27	301560	41.47	-0.4101	0.13687	0.46265
231	Tetrastes bonasia		FJ752435	1142	16673					198700	57199	16588	4791	1403	449	133	38	25	279330	43.72	-0.39228	0.095222	0.44344
232	Threskiornis aethiopicus	Sacred Ibis	GQ358927	1383	16960					198020	56424	16354	4701	1403	423	128	41	38	277540	42.71	-0.38514	0.12753	0.45183
233	Tragopan caboti		GU187969	1178	16727					202020	58047	17057	5008	1501	474	133	51	31	284320	42.58	-0.39856	0.12782	0.45611
234	Tragopan temminckii		FJ752427	1179	16728					201040	57888	17116	5089	1527	472	142	47	31	283350	42.75	-0.39558	0.12574	0.45663
235	Vidua chalybeata		AF090341	1296	16895					200980	58590	17519	5260	1601	496	153	53	21	284680	36.96	-0.3496	0.16022	0.45984
236	Eudyptes chrysocome	Rockhopper penguin	NC_008138	118	15669					221740	65656	20043	6019	1858	580	169	47	19	316130	38.78	-0.42481	0.1706	0.47419
